# Supplementary material for: Clostridioides difficile Phosphoproteomics Shows an Expansion of Phosphorylated Proteins in Stationary Growth Phase
Source: mSphere. 2022 Jan 5;7(1):e00911-21. doi: 10.1128/msphere.00911-21 (PMC8730811; doi:10.1128/msphere.00911-21)
Supplement: TABLE S1 [file msphere.00911-21-st001.xlsx]

## Sheet: TableS1 Overview phospho Cdiff
Gene ID	Peptide	Score	Position of phospho in peptide	Amino acid	Proteins#	Positions within proteins	Leading proteins#	Protein#	Fasta headers	Localization prob	Score Culture 1.1	Score Culture 1.2	Score Culture 1.3	Score Culture 2.1	Score Culture 2.2	Score Culture 2.3	Score Culture 3.1	Score Culture 3.2	Score Culture 3.3	Protein names	Gene names	Gene names (primary )	Function [CC]	Gene ontology (biological process)	Gene ontology (cellular component)	Gene ontology (molecular function)	Gene ontology IDs
CD630_27550	GIGASPGVALGK	65.113	5	S	Q183J1	9	Q183J1	Q183J1	>tr|Q183J1|Q183J1_CLOD6 Phosphoenolpyruvate-protein phosphotransferase OS=Clostridium difficile (strain 630) GN=ptsI PE=3 SV=1	1		40.211	65.113		41.743	58.723			57.288	Phosphoenolpyruvate-protein phosphotransferase (EC 2.7.3.9) (Phosphotransferase system, enzyme I)	ptsI CD630_27550	ptsI	FUNCTION: General (non sugar-specific) component of the phosphoenolpyruvate-dependent sugar phosphotransferase system (sugar PTS). This major carbohydrate active-transport system catalyzes the phosphorylation of incoming sugar substrates concomitantly with their translocation across the cell membrane. Enzyme I transfers the phosphoryl group from phosphoenolpyruvate (PEP) to the phosphoryl carrier…	phosphoenolpyruvate-dependent sugar phosphotransferase system [GO:0009401]	cytoplasm [GO:0005737]	kinase activity [GO:0016301]; metal ion binding [GO:0046872]; phosphoenolpyruvate-protein phosphotransferase activity [GO:0008965]	GO:0005737; GO:0008965; GO:0009401; GO:0016301; GO:0046872
CD630_26820	INMIMQSAFFK	59.673	7	S	Q183B6	563	Q183B6	Q183B6	>tr|Q183B6|Q183B6_CLOD6 Pyruvate-flavodoxin oxidoreductase OS=Clostridium difficile (strain 630) GN=pfo PE=3 SV=1	1		40.278	59.673			47.506				Pyruvate-ferredoxin oxidoreductase (EC 1.2.7.-)	pfo CD630_26820	pfo		electron transport chain [GO:0022900]		4 iron, 4 sulfur cluster binding [GO:0051539]; iron ion binding [GO:0005506]; oxidoreductase activity, acting on the aldehyde or oxo group of donors [GO:0016903]; thiamine pyrophosphate binding [GO:0030976]	GO:0005506; GO:0016903; GO:0022900; GO:0030976; GO:0051539
CD630_24610	IEAFNQAESTIYQTEK	75.215	10	T	Q182E8	514	Q182E8	Q182E8	>sp|Q182E8|DNAK_CLOD6 Chaperone protein DnaK OS=Clostridium difficile (strain 630) GN=dnaK PE=3 SV=1	0.499538	40.137	40.533	NaN		48.597	75.215			NaN	Chaperone protein DnaK (HSP70) (Heat shock 70 kDa protein) (Heat shock protein 70)	dnaK CD630_24610	dnaK	FUNCTION: Acts as a chaperone. {ECO:0000255|HAMAP-Rule:MF_00332}.	protein folding [GO:0006457]		ATP binding [GO:0005524]; unfolded protein binding [GO:0051082]	GO:0005524; GO:0006457; GO:0051082
CD630_13250	NSGSTFGFITFDKKPPSQK	40.952	2	S	Q18BI8	176	Q18BI8	Q18BI8	>tr|Q18BI8|Q18BI8_CLOD6 Putative tRNA 2-selenouridine synthase,selenophosphate-dependent Rhodanese-like domain protein OS=Clostridium difficile (strain 630) GN=CD630_13250 PE=1 SV=1	0.50473		40.952							NaN	Putative tRNA 2-selenouridine synthase,selenophosphate-dependent Rhodanese-like domain protein	CD630_13250			tRNA wobble uridine modification [GO:0002098]		tRNA 2-selenouridine synthase activity [GO:0043828]	GO:0002098; GO:0043828
CD630_00060	GISALTTR	73.327	3	S	Q18C90	532	Q18C90	Q18C90	>tr|Q18C90|Q18C90_CLOD6 DNA gyrase subunit A OS=Clostridium difficile (strain 630) GN=gyrA PE=3 SV=1	0.999974		40.968	64.103		48.907	73.327	NaN		NaN	DNA gyrase subunit A (EC 5.6.2.2)	gyrA CD630_00060	gyrA	FUNCTION: A type II topoisomerase that negatively supercoils closed circular double-stranded (ds) DNA in an ATP-dependent manner to modulate DNA topology and maintain chromosomes in an underwound state. Negative supercoiling favors strand separation, and DNA replication, transcription, recombination and repair, all of which involve strand separation. Also able to catalyze the interconversion of o…	DNA-dependent DNA replication [GO:0006261]; DNA topological change [GO:0006265]	chromosome [GO:0005694]; cytoplasm [GO:0005737]	ATP binding [GO:0005524]; DNA binding [GO:0003677]; DNA topoisomerase type II (double strand cut, ATP-hydrolyzing) activity [GO:0003918]	GO:0003677; GO:0003918; GO:0005524; GO:0005694; GO:0005737; GO:0006261; GO:0006265
CD630_04750	TTIPLFDSAGIK	93.424	8	S	Q188R4	74	Q188R4	Q188R4	>tr|Q188R4|Q188R4_CLOD6 Uncharacterized protein OS=Clostridium difficile (strain 630) GN=CD630_04750 PE=4 SV=1	1		41.088	70.41			93.424			48.423	UDG domain-containing protein	CD630_04750
CD630_36680	DYFKKALK	41.429	2	Y	Q181S0	258	Q181S0	Q181S0	>tr|Q181S0|Q181S0_CLOD6 Transcriptional regulator, TPR family OS=Clostridium difficile (strain 630) GN=CD630_36680 PE=4 SV=1	1		41.429								Transcriptional regulator, TPR family	CD630_36680					DNA binding [GO:0003677]	GO:0003677
CD630_25750	LAPSILSADFAK	41.695	4	S	Q182R3	7	Q182R3	Q182R3	>tr|Q182R3|Q182R3_CLOD6 Ribulose-phosphate 3-epimerase OS=Clostridium difficile (strain 630) GN=rpe PE=3 SV=1	0.974783		41.695								Ribulose-phosphate 3-epimerase (EC 5.1.3.1)	rpe1 rpe CD630_25750	rpe1	FUNCTION: Catalyzes the reversible epimerization of D-ribulose 5-phosphate to D-xylulose 5-phosphate. {ECO:0000256|HAMAP-Rule:MF_02227}.	pentose catabolic process [GO:0019323]; pentose-phosphate shunt [GO:0006098]		metal ion binding [GO:0046872]; ribulose-phosphate 3-epimerase activity [GO:0004750]	GO:0004750; GO:0006098; GO:0019323; GO:0046872
CD630_30300	VSEGNGSDFKNLSTYK	103.9	7	S	Q184L8	433	Q184L8	Q184L8	>tr|Q184L8|Q184L8_CLOD6 PTS system, glucose-like IIBC component OS=Clostridium difficile (strain 630) GN=CD630_30300 PE=4 SV=1	0.999847		41.905	103.9						90.397	PTS system, glucose-like IIBC component (EC 2.7.1.69)	CD630_30300			phosphoenolpyruvate-dependent sugar phosphotransferase system [GO:0009401]	integral component of membrane [GO:0016021]; plasma membrane [GO:0005886]	D-glucosamine PTS permease activity [GO:0103111]; kinase activity [GO:0016301]; protein-N(PI)-phosphohistidine-sugar phosphotransferase activity [GO:0008982]	GO:0005886; GO:0008982; GO:0009401; GO:0016021; GO:0016301; GO:0103111
CD630_34680	ILDPSIVGKEHYEVAR	105.79	5	S	Q180W5	351	Q180W5	Q180W5	>sp|Q180W5|ATPB_CLOD6 ATP synthase subunit beta OS=Clostridium difficile (strain 630) GN=atpD PE=3 SV=1	1		42.123	105.79		73.273	83.137			81.676	ATP synthase subunit beta (EC 7.1.2.2) (ATP synthase F1 sector subunit beta) (F-ATPase subunit beta)	atpD CD630_34680	atpD	FUNCTION: Produces ATP from ADP in the presence of a proton gradient across the membrane. The catalytic sites are hosted primarily by the beta subunits. {ECO:0000255|HAMAP-Rule:MF_01347}.		plasma membrane [GO:0005886]; proton-transporting ATP synthase complex, catalytic core F(1) [GO:0045261]	ATP binding [GO:0005524]; proton-transporting ATPase activity, rotational mechanism [GO:0046961]; proton-transporting ATP synthase activity, rotational mechanism [GO:0046933]	GO:0005524; GO:0005886; GO:0045261; GO:0046933; GO:0046961
CD630_25130	HEVIHTNDAPAALGPYSQAIK	42.123	17	S	Q182K0	19	Q182K0	Q182K0	>tr|Q182K0|Q182K0_CLOD6 Putative translation inhibitor endoribonuclease OS=Clostridium difficile (strain 630) GN=CD630_25130 PE=4 SV=1	0.529191		42.123								Putative translation inhibitor endoribonuclease	CD630_25130
CD630_33540	HYISSAFPDLK	176.87	4	S	Q180J7	208	Q180J7	Q180J7	>tr|Q180J7|Q180J7_CLOD6 Putative tRNA-binding protein OS=Clostridium difficile (strain 630) GN=CD630_33540 PE=4 SV=1	0.998503		42.3	162.93		NaN	176.87			162.93	Putative tRNA-binding protein	CD630_33540					phenylalanine-tRNA ligase activity [GO:0004826]; RNA binding [GO:0003723]	GO:0003723; GO:0004826
CD630_33540	HYISSAFPDLK	42.3	5	S	Q180J7	209	Q180J7	Q180J7	>tr|Q180J7|Q180J7_CLOD6 Putative tRNA-binding protein OS=Clostridium difficile (strain 630) GN=CD630_33540 PE=4 SV=1	0.499742		42.3			NaN					Putative tRNA-binding protein	CD630_33540					phenylalanine-tRNA ligase activity [GO:0004826]; RNA binding [GO:0003723]	GO:0003723; GO:0004826
CD630_00960	KSTPFASQMAAETAAK	131.56	2	S	Q18CI7	61	Q18CI7	Q18CI7	>sp|Q18CI7|RS11_CLOD6 30S ribosomal protein S11 OS=Clostridium difficile (strain 630) GN=rpsK PE=3 SV=1	0.951763		42.314	116.45		NaN	101.6			131.56	30S ribosomal protein S11	rpsK CD630_00960	rpsK	FUNCTION: Located on the platform of the 30S subunit, it bridges several disparate RNA helices of the 16S rRNA. Forms part of the Shine-Dalgarno cleft in the 70S ribosome. {ECO:0000255|HAMAP-Rule:MF_01310}.	translation [GO:0006412]	ribosome [GO:0005840]	rRNA binding [GO:0019843]; structural constituent of ribosome [GO:0003735]	GO:0003735; GO:0005840; GO:0006412; GO:0019843
CD630_00960	KSTPFASQMAAETAAK	123.36	3	T	Q18CI7	62	Q18CI7	Q18CI7	>sp|Q18CI7|RS11_CLOD6 30S ribosomal protein S11 OS=Clostridium difficile (strain 630) GN=rpsK PE=3 SV=1	0.94849		42.314	123.36		NaN	73.383			111.66	30S ribosomal protein S11	rpsK CD630_00960	rpsK	FUNCTION: Located on the platform of the 30S subunit, it bridges several disparate RNA helices of the 16S rRNA. Forms part of the Shine-Dalgarno cleft in the 70S ribosome. {ECO:0000255|HAMAP-Rule:MF_01310}.	translation [GO:0006412]	ribosome [GO:0005840]	rRNA binding [GO:0019843]; structural constituent of ribosome [GO:0003735]	GO:0003735; GO:0005840; GO:0006412; GO:0019843
CD630_11750	ADIASNMEFLGMK	42.314	5	S	Q18B36	346	Q18B36	Q18B36	>sp|Q18B36|ACKA_CLOD6 Acetate kinase OS=Clostridium difficile (strain 630) GN=ackA PE=3 SV=1	1		42.314								Acetate kinase (EC 2.7.2.1) (Acetokinase)	ackA CD630_11750	ackA	FUNCTION: Catalyzes the formation of acetyl phosphate from acetate and ATP. Can also catalyze the reverse reaction. {ECO:0000255|HAMAP-Rule:MF_00020}.	acetyl-CoA biosynthetic process [GO:0006085]; organic acid metabolic process [GO:0006082]	cytoplasm [GO:0005737]	acetate kinase activity [GO:0008776]; ATP binding [GO:0005524]; magnesium ion binding [GO:0000287]	GO:0000287; GO:0005524; GO:0005737; GO:0006082; GO:0006085; GO:0008776
#N/A	MKSEIILEMK	43.761	3	S	G6BJ11;G6B9G5	3;3	G6BJ11	G6BJ11	>tr|G6BJ11|G6BJ11_CLODI Toxin-antitoxin system, toxin component, GNAT family OS=Clostridium difficile 050-P50-2011 GN=HMPREF1123_01997 PE=4 SV=1;>tr|G6B9G5|G6B9G5_CLODI Toxin-antitoxin system, toxin component, GNAT family OS=Clostridium difficile 002-P50-2	1	41.621	42.317	NaN		NaN		43.761		NaN	Deleted.
CD630_35520	VIMLLTNSPSIR	225.21	10	S	Q181F2	486	Q181F2	Q181F2	>tr|Q181F2|Q181F2_CLOD6 Lysine--tRNA ligase OS=Clostridium difficile (strain 630) GN=lysS PE=3 SV=1	0.996422	52.599	42.947	225.21		80.387	204.17			176.56	Lysine--tRNA ligase (EC 6.1.1.6) (Lysyl-tRNA synthetase) (LysRS)	lysS CD630_35520	lysS		lysyl-tRNA aminoacylation [GO:0006430]	cytoplasm [GO:0005737]	ATP binding [GO:0005524]; lysine-tRNA ligase activity [GO:0004824]; magnesium ion binding [GO:0000287]; nucleic acid binding [GO:0003676]	GO:0000287; GO:0003676; GO:0004824; GO:0005524; GO:0005737; GO:0006430
CD630_36580	SLGSTFVEIK	69.03	5	T	Q181R0	127	Q181R0	Q181R0	>sp|Q181R0|RL9_CLOD6 50S ribosomal protein L9 OS=Clostridium difficile (strain 630) GN=rplI PE=3 SV=1	0.831777		43.03	69.03							50S ribosomal protein L9	rplI CD630_36580	rplI	FUNCTION: Binds to the 23S rRNA. {ECO:0000255|HAMAP-Rule:MF_00503}.	translation [GO:0006412]	ribosome [GO:0005840]	rRNA binding [GO:0019843]; structural constituent of ribosome [GO:0003735]	GO:0003735; GO:0005840; GO:0006412; GO:0019843
CD630_36580	SLGSTFVEIK	130.77	4	S	Q181R0	126	Q181R0	Q181R0	>sp|Q181R0|RL9_CLOD6 50S ribosomal protein L9 OS=Clostridium difficile (strain 630) GN=rplI PE=3 SV=1	0.975414		43.03	124.33		63.8	130.77			116.82	50S ribosomal protein L9	rplI CD630_36580	rplI	FUNCTION: Binds to the 23S rRNA. {ECO:0000255|HAMAP-Rule:MF_00503}.	translation [GO:0006412]	ribosome [GO:0005840]	rRNA binding [GO:0019843]; structural constituent of ribosome [GO:0003735]	GO:0003735; GO:0005840; GO:0006412; GO:0019843
CD630_33000	SSEITMSAVNKSQYPAEGIPEIALAGR	71.098	7	S	Q180E5	11	Q180E5	Q180E5	>sp|Q180E5|ENGB_CLOD6 Probable GTP-binding protein EngB OS=Clostridium difficile (strain 630) GN=engB PE=3 SV=2	0.464404		43.04			59.818	71.098				Probable GTP-binding protein EngB	engB CD630_33000	engB	FUNCTION: Necessary for normal cell division and for the maintenance of normal septation. {ECO:0000255|HAMAP-Rule:MF_00321}.	division septum assembly [GO:0000917]		GTP binding [GO:0005525]; metal ion binding [GO:0046872]	GO:0000917; GO:0005525; GO:0046872
CD630_24980	DLPQIDGSSMYLK	147.12	8	S	Q182I4	94	Q182I4	Q182I4	>tr|Q182I4|Q182I4_CLOD6 D-alanyl-D-alanine carboxypeptidase (Putative sporulation-specific penicillin-binding protein) OS=Clostridium difficile (strain 630) GN=dacF PE=3 SV=1	0.850127		43.261	147.12			107.82			90.348	Serine-type D-Ala-D-Ala carboxypeptidase (EC 3.4.16.4)	dacF1 CD630_24980	dacF1	FUNCTION: Removes C-terminal D-alanyl residues from sugar-peptide cell wall precursors. {ECO:0000256|ARBA:ARBA00003217}.	cell wall organization [GO:0071555]; peptidoglycan biosynthetic process [GO:0009252]; regulation of cell shape [GO:0008360]	integral component of membrane [GO:0016021]	serine-type D-Ala-D-Ala carboxypeptidase activity [GO:0009002]	GO:0008360; GO:0009002; GO:0009252; GO:0016021; GO:0071555
CD630_27260	MIVAGASAYPR	103.76	7	S	Q183G0	173	Q183G0	Q183G0	>sp|Q183G0|GLYA_CLOD6 Serine hydroxymethyltransferase OS=Clostridium difficile (strain 630) GN=glyA PE=3 SV=1	0.999989		43.316	75.764			84.753			103.76	Serine hydroxymethyltransferase (SHMT) (Serine methylase) (EC 2.1.2.1)	glyA CD630_27260	glyA	FUNCTION: Catalyzes the reversible interconversion of serine and glycine with tetrahydrofolate (THF) serving as the one-carbon carrier. This reaction serves as the major source of one-carbon groups required for the biosynthesis of purines, thymidylate, methionine, and other important biomolecules. Also exhibits THF-independent aldolase activity toward beta-hydroxyamino acids, producing glycine an…	glycine biosynthetic process from serine [GO:0019264]; tetrahydrofolate interconversion [GO:0035999]	cytoplasm [GO:0005737]	glycine hydroxymethyltransferase activity [GO:0004372]; pyridoxal phosphate binding [GO:0030170]	GO:0004372; GO:0005737; GO:0019264; GO:0030170; GO:0035999
CD630_27930	SFLGTSDVDIIGGK	43.383	5	T	Q183M8	580	Q183M8	Q183M8	>tr|Q183M8|Q183M8_CLOD6 Precursor of the S-layer proteins OS=Clostridium difficile (strain 630) GN=slpA PE=1 SV=1	0.718396		43.383				NaN		NaN	NaN	Precursor of the S-layer proteins	slpA CD630_27930	slpA				identical protein binding [GO:0042802]	GO:0042802
CD630_01980	ALCALSGGVDSSVAAVLIHK	43.841	12	S	Q18CT8	229	Q18CT8	Q18CT8	>sp|Q18CT8|GUAA_CLOD6 GMP synthase [glutamine-hydrolyzing] OS=Clostridium difficile (strain 630) GN=guaA PE=3 SV=1	0.506686		43.841								GMP synthase [glutamine-hydrolyzing] (EC 6.3.5.2) (GMP synthetase) (Glutamine amidotransferase)	guaA CD630_01980	guaA	FUNCTION: Catalyzes the synthesis of GMP from XMP. {ECO:0000255|HAMAP-Rule:MF_00344}.	glutamine metabolic process [GO:0006541]		ATP binding [GO:0005524]; GMP synthase (glutamine-hydrolyzing) activity [GO:0003922]; pyrophosphatase activity [GO:0016462]	GO:0003922; GO:0005524; GO:0006541; GO:0016462
CD630_30310	KETYNDSDIEDMYK	207.76	7	S	Q184L9	223	Q184L9	Q184L9	>tr|Q184L9|Q184L9_CLOD6 Transcription antiterminator, PTS operon regulator OS=Clostridium difficile (strain 630) GN=CD630_30310 PE=4 SV=1	1		43.946	207.76			100.97			159.95	Transcription antiterminator, PTS operon regulator	CD630_30310			regulation of transcription, DNA-templated [GO:0006355]		RNA binding [GO:0003723]	GO:0003723; GO:0006355
CD630_26670	DNLKSLDACITR	195.66	5	S	Q183A0	443	Q183A0	Q183A0	>tr|Q183A0|Q183A0_CLOD6 PTS system, glucose-specific IIBC component OS=Clostridium difficile (strain 630) GN=ptsG-BC PE=4 SV=1	1	NaN	44.045	195.66	NaN	72.797	156.98			178.01	PTS system, glucose-specific IIBC component (EC 2.7.1.69)	ptsG-BC CD630_26670	ptsG-BC		phosphoenolpyruvate-dependent sugar phosphotransferase system [GO:0009401]	integral component of membrane [GO:0016021]; plasma membrane [GO:0005886]	D-glucosamine PTS permease activity [GO:0103111]; glucose transmembrane transporter activity [GO:0005355]; kinase activity [GO:0016301]; protein-N(PI)-phosphohistidine-sugar phosphotransferase activity [GO:0008982]	GO:0005355; GO:0005886; GO:0008982; GO:0009401; GO:0016021; GO:0016301; GO:0103111
CD630_26470	YIISNIMNK	142.71	4	S	Q182Y2	108	Q182Y2	Q182Y2	>tr|Q182Y2|Q182Y2_CLOD6 Putative membrane protein OS=Clostridium difficile (strain 630) GN=CD630_26470 PE=4 SV=1	1	NaN	44.612	142.71		58.132	102.28			106.38	Putative membrane protein	CD630_26470				integral component of membrane [GO:0016021]; plasma membrane [GO:0005886]		GO:0005886; GO:0016021
CD630_33050	ALVPVVVEQTGRGER	71.929	10	T	Q180F0	11	Q180F0	Q180F0	>tr|Q180F0|Q180F0_CLOD6 ATP-dependent Clp protease proteolytic subunit OS=Clostridium difficile (strain 630) GN=clpP PE=3 SV=1	1		44.788	NaN	NaN	NaN	NaN			71.929	ATP-dependent Clp protease proteolytic subunit (EC 3.4.21.92) (Endopeptidase Clp)	clpP1 clpP CD630_33050	clpP1	FUNCTION: Cleaves peptides in various proteins in a process that requires ATP hydrolysis. Has a chymotrypsin-like activity. Plays a major role in the degradation of misfolded proteins. {ECO:0000256|HAMAP-Rule:MF_00444, ECO:0000256|RuleBase:RU000550}.		cytoplasm [GO:0005737]	ATP-dependent peptidase activity [GO:0004176]; serine-type endopeptidase activity [GO:0004252]	GO:0004176; GO:0004252; GO:0005737
CD630_17080	LLRRYFNK	45.081	5	Y	Q186R6	107	Q186R6	Q186R6	>tr|Q186R6|Q186R6_CLOD6 Uncharacterized protein OS=Clostridium difficile (strain 630) GN=CD630_17080 PE=4 SV=1	1	NaN	45.081								Rela/spot domain protein	CD630_17080			guanosine tetraphosphate biosynthetic process [GO:0015970]			GO:0015970
CD630_01150	IIQLDSNVINKK	166.64	6	S	Q18CK1	32	Q18CK1	Q18CK1	>tr|Q18CK1|Q18CK1_CLOD6 Putative 4Fe-4S ferredoxin, iron-sulfur binding domain protein, delta subunit OS=Clostridium difficile (strain 630) GN=CD630_01150 PE=4 SV=1	1	89.507	45.54	139.58	73.758	110.22	145.49	44.16		166.64	Putative 4Fe-4S ferredoxin, iron-sulfur binding domain protein, delta subunit	CD630_01150					iron-sulfur cluster binding [GO:0051536]; metal ion binding [GO:0046872]	GO:0046872; GO:0051536
CD630_27490	EGLLYTEDTYQYHPSFVHREPVVK	127.14	15	S	Q183I6	85	Q183I6	Q183I6	>tr|Q183I6|Q183I6_CLOD6 Putative radical SAM-family protein OS=Clostridium difficile (strain 630) GN=CD630_27490 PE=3 SV=1	0.999996		45.558	127.14			55.884			58.565	Putative radical SAM-family protein	CD630_27490					iron-sulfur cluster binding [GO:0051536]; metal ion binding [GO:0046872]; oxidoreductase activity [GO:0016491]	GO:0016491; GO:0046872; GO:0051536
CD630_08070	SYLTKEEFEELKNNTYIER	156.92	1	S	Q18A06	14	Q18A06	Q18A06	>tr|Q18A06|Q18A06_CLOD6 Uncharacterized protein OS=Clostridium difficile (strain 630) GN=CD630_08070 PE=4 SV=1	0.999588		45.579	156.92		NaN	120.63			128.07	Uncharacterized protein	CD630_08070
CD630_01190	VLIRPSGTEPLVR	62.861	6	S	Q18CL0	414	Q18CL0	Q18CL0	>sp|Q18CL0|GLMM_CLOD6 Phosphoglucosamine mutase OS=Clostridium difficile (strain 630) GN=glmM PE=3 SV=2	0.947405		45.618	56.339		NaN	62.861			54.237	Phosphoglucosamine mutase (EC 5.4.2.10)	glmM CD630_01190	glmM	FUNCTION: Catalyzes the conversion of glucosamine-6-phosphate to glucosamine-1-phosphate. {ECO:0000255|HAMAP-Rule:MF_01554}.	carbohydrate metabolic process [GO:0005975]		magnesium ion binding [GO:0000287]; phosphoglucosamine mutase activity [GO:0008966]	GO:0000287; GO:0005975; GO:0008966
CD630_01190	VLIRPSGTEPLVR	65.652	8	T	Q18CL0	416	Q18CL0	Q18CL0	>sp|Q18CL0|GLMM_CLOD6 Phosphoglucosamine mutase OS=Clostridium difficile (strain 630) GN=glmM PE=3 SV=2	0.905039		45.618	65.652		57.148	53.255	50.305		55.912	Phosphoglucosamine mutase (EC 5.4.2.10)	glmM CD630_01190	glmM	FUNCTION: Catalyzes the conversion of glucosamine-6-phosphate to glucosamine-1-phosphate. {ECO:0000255|HAMAP-Rule:MF_01554}.	carbohydrate metabolic process [GO:0005975]		magnesium ion binding [GO:0000287]; phosphoglucosamine mutase activity [GO:0008966]	GO:0000287; GO:0005975; GO:0008966
CD630_04010	VGTGLTADCTKLEIDPEDKK	154.7	10	T	Q188I8;Q18A01	130;135	Q188I8	Q188I8	>tr|Q188I8|Q188I8_CLOD6 Alpha-subunit of electron transfer flavoprotein OS=Clostridium difficile (strain 630) GN=etfA1 PE=4 SV=1;>tr|Q18A01|Q18A01_CLOD6 Electron transfer flavoprotein alpha-subunit OS=Clostridium difficile (strain 630) GN=etfA PE=4 SV=1	0.999948		46.065	154.7		NaN	106.93			85.17	Alpha-subunit of electron transfer flavoprotein	etfA1 CD630_04010	etfA1				electron transfer activity [GO:0009055]; flavin adenine dinucleotide binding [GO:0050660]	GO:0009055; GO:0050660
CD630_01980	VNAEDRFLSKLK	68.751	9	S	Q18CT8	284	Q18CT8	Q18CT8	>sp|Q18CT8|GUAA_CLOD6 GMP synthase [glutamine-hydrolyzing] OS=Clostridium difficile (strain 630) GN=guaA PE=3 SV=1	1		46.318	68.751						40.857	GMP synthase [glutamine-hydrolyzing] (EC 6.3.5.2) (GMP synthetase) (Glutamine amidotransferase)	guaA CD630_01980	guaA	FUNCTION: Catalyzes the synthesis of GMP from XMP. {ECO:0000255|HAMAP-Rule:MF_00344}.	glutamine metabolic process [GO:0006541]		ATP binding [GO:0005524]; GMP synthase (glutamine-hydrolyzing) activity [GO:0003922]; pyrophosphatase activity [GO:0016462]	GO:0003922; GO:0005524; GO:0006541; GO:0016462
CD630_02430	HIPENPYISVK	85.006	9	S	Q18CY1	38	Q18CY1	Q18CY1	>tr|Q18CY1|Q18CY1_CLOD6 Uncharacterized protein OS=Clostridium difficile (strain 630) GN=CD630_02430 PE=4 SV=1	0.999996	NaN	46.318	77.746		65.374	85.006		41.227	77.324	Flagella glycosylation methyltransferase domain protein	CD630_02430			methylation [GO:0032259]		methyltransferase activity [GO:0008168]	GO:0008168; GO:0032259
CD630_14000	NFGIDPSTAGFMSNNTSSKVSTEDLESFKK	90.724	17	S	Q18BR7	103	Q18BR7	Q18BR7	>tr|Q18BR7|Q18BR7_CLOD6 Uncharacterized protein OS=Clostridium difficile (strain 630) GN=CD630_14000 PE=4 SV=1	0.293132		46.416	90.724		53.197	57.347			64.685	Uncharacterized protein	CD630_14000
CD630_14000	NFGIDPSTAGFMSNNTSSKVSTEDLESFKK	90.724	16	T	Q18BR7	102	Q18BR7	Q18BR7	>tr|Q18BR7|Q18BR7_CLOD6 Uncharacterized protein OS=Clostridium difficile (strain 630) GN=CD630_14000 PE=4 SV=1	0.293132		46.416	90.724		53.197	57.347			64.685	Uncharacterized protein	CD630_14000
CD630_36530	FHNFNETFTQYTSDELDEIIKK	74.287	7	T	Q181Q4;G6BSM9;G6BJ48;G6B9K2;D5S1U8;D5Q9R4;C9YSE4;C9XSV4	330;330;330;330;330;330;330;330	Q181Q4	Q181Q4	>tr|Q181Q4|Q181Q4_CLOD6 DNA replication protein DnaD/DnaB OS=Clostridium difficile (strain 630) GN=dnaD PE=4 SV=1;>tr|G6BSM9|G6BSM9_CLODI DnaD domain protein OS=Clostridium difficile 70-100-2010 GN=HMPREF9945_01050 PE=4 SV=1;>tr|G6BJ48|G6BJ48_CLODI DnaD do	0.925921	74.287	46.63						45.042		DNA replication protein DnaD/DnaB	dnaD CD630_36530	dnaD
CD630_34090	GMGYDAAQEFTKK	101.9	11	T	Q180Q7	299	Q180Q7	Q180Q7	>tr|Q180Q7|Q180Q7_CLOD6 HPr kinase/phosphorylase OS=Clostridium difficile (strain 630) GN=hprK PE=3 SV=1	1		46.873	101.9		49.343	54.768			56.746	HPr kinase/phosphorylase (HPrK/P) (EC 2.7.11.-) (EC 2.7.4.-) (HPr(Ser) kinase/phosphorylase)	scoC hprK CD630_34090	scoC	FUNCTION: Catalyzes the ATP- as well as the pyrophosphate-dependent phosphorylation of a specific serine residue in HPr, a phosphocarrier protein of the phosphoenolpyruvate-dependent sugar phosphotransferase system (PTS). HprK/P also catalyzes the pyrophosphate-producing, inorganic phosphate-dependent dephosphorylation (phosphorolysis) of seryl-phosphorylated HPr (P-Ser-HPr). The two antagonistic…	carbohydrate metabolic process [GO:0005975]; regulation of carbohydrate metabolic process [GO:0006109]		ATP binding [GO:0005524]; magnesium ion binding [GO:0000287]; phosphorelay sensor kinase activity [GO:0000155]; protein serine/threonine/tyrosine kinase activity [GO:0004712]; protein serine/threonine kinase activity [GO:0004674]	GO:0000155; GO:0000287; GO:0004674; GO:0004712; GO:0005524; GO:0005975; GO:0006109
CD630_02550	LDVIGNNVANAGTTSFKK	83.115	13	T	Q18CZ4	31	Q18CZ4	Q18CZ4	>tr|Q18CZ4|Q18CZ4_CLOD6 Flagellar hook protein FlgE (Distal rod protein) OS=Clostridium difficile (strain 630) GN=flgE PE=4 SV=1	0.740857	44.863	46.878	NaN	83.115			63.979			Flagellar basal body protein	flgE CD630_02550	flgE		bacterial-type flagellum-dependent cell motility [GO:0071973]	bacterial-type flagellum basal body [GO:0009425]		GO:0009425; GO:0071973
CD630_30740	EVVSVPLVLHGGSGIPDEVIK	46.878	4	S	Q184R0	201	Q184R0	Q184R0	>tr|Q184R0|Q184R0_CLOD6 Tagatose-bisphosphate aldolase OS=Clostridium difficile (strain 630) GN=CD630_30740 PE=4 SV=1	0.517704		46.878							NaN	Tagatose-bisphosphate aldolase (EC 4.1.2.2)	CD630_30740			carbohydrate metabolic process [GO:0005975]		ketotetrose-phosphate aldolase activity [GO:0050014]; zinc ion binding [GO:0008270]	GO:0005975; GO:0008270; GO:0050014
CD630_05670	DGLVSQISQVR	143.58	5	S	Q189B0	197	Q189B0	Q189B0	>tr|Q189B0|Q189B0_CLOD6 Uncharacterized protein OS=Clostridium difficile (strain 630) GN=CD630_05670 PE=4 SV=1	0.999998		46.89	121.09			143.58			111.59	Uncharacterized protein, DegV family	CD630_05670					lipid binding [GO:0008289]	GO:0008289
CD630_24600	VKYSVPEGTQTGTVFR	125.79	4	S	Q182E7	306	Q182E7	Q182E7	>sp|Q182E7|DNAJ_CLOD6 Chaperone protein DnaJ OS=Clostridium difficile (strain 630) GN=dnaJ PE=3 SV=1	0.999913		46.953	113.51		NaN	125.79		NaN	98.727	Chaperone protein DnaJ	dnaJ CD630_24600	dnaJ	FUNCTION: Participates actively in the response to hyperosmotic and heat shock by preventing the aggregation of stress-denatured proteins and by disaggregating proteins, also in an autonomous, DnaK-independent fashion. Unfolded proteins bind initially to DnaJ; upon interaction with the DnaJ-bound protein, DnaK hydrolyzes its bound ATP, resulting in the formation of a stable complex. GrpE releases…	DNA replication [GO:0006260]; protein folding [GO:0006457]; response to heat [GO:0009408]	cytoplasm [GO:0005737]	ATP binding [GO:0005524]; heat shock protein binding [GO:0031072]; unfolded protein binding [GO:0051082]; zinc ion binding [GO:0008270]	GO:0005524; GO:0005737; GO:0006260; GO:0006457; GO:0008270; GO:0009408; GO:0031072; GO:0051082
CD630_12140	VTQVEPKPRPVQETQMTR	47.082	14	T	Q18B74	145	Q18B74	Q18B74	>tr|Q18B74|Q18B74_CLOD6 Stage 0 sporulation protein A OS=Clostridium difficile (strain 630) GN=spo0A PE=4 SV=1	0.49999		47.082	43.841			NaN			44.848	Stage 0 sporulation protein A homolog	spo0A CD630_12140	spo0A	FUNCTION: May play the central regulatory role in sporulation. It may be an element of the effector pathway responsible for the activation of sporulation genes in response to nutritional stress. Spo0A may act in concert with spo0H (a sigma factor) to control the expression of some genes that are critical to the sporulation process. {ECO:0000256|ARBA:ARBA00003221, ECO:0000256|PIRNR:PIRNR002937}.	detection of stimulus [GO:0051606]; phosphorelay signal transduction system [GO:0000160]; regulation of sporulation resulting in formation of a cellular spore [GO:0042173]; sporulation resulting in formation of a cellular spore [GO:0030435]	cytoplasm [GO:0005737]	calcium ion binding [GO:0005509]; DNA binding [GO:0003677]; DNA-binding transcription factor activity [GO:0003700]	GO:0000160; GO:0003677; GO:0003700; GO:0005509; GO:0005737; GO:0030435; GO:0042173; GO:0051606
CD630_29660	SAYSSGKPAIGVGAGNTPAIIDDSADIK	81.205	5	S	Q184F6	208	Q184F6	Q184F6	>tr|Q184F6|Q184F6_CLOD6 Aldehyde-alcohol dehydrogenase OS=Clostridium difficile (strain 630) GN=adhE PE=4 SV=1	0.443301		47.132	81.205		NaN					Aldehyde-alcohol dehydrogenase	adhE1 CD630_29660	adhE1		alcohol metabolic process [GO:0006066]; carbon utilization [GO:0015976]		acetaldehyde dehydrogenase (acetylating) activity [GO:0008774]; alcohol dehydrogenase (NAD+) activity [GO:0004022]; metal ion binding [GO:0046872]	GO:0004022; GO:0006066; GO:0008774; GO:0015976; GO:0046872
CD630_00580	DTDKPFLMPVEDVFSITGR	223.87	17	T	Q18CE4	224	Q18CE4	Q18CE4	>sp|Q18CE4|EFTU_CLOD6 Elongation factor Tu OS=Clostridium difficile (strain 630) GN=tuf1 PE=3 SV=1	0.993433	72.399	47.331	155.39	NaN	69.639	128.55		88.573	223.87	Elongation factor Tu (EF-Tu)	tuf1 tufA CD630_00580; tuf1 tufB CD630_00710	tuf1; tuf1	FUNCTION: This protein promotes the GTP-dependent binding of aminoacyl-tRNA to the A-site of ribosomes during protein biosynthesis. {ECO:0000255|HAMAP-Rule:MF_00118}.		cytoplasm [GO:0005737]	GTPase activity [GO:0003924]; GTP binding [GO:0005525]; translation elongation factor activity [GO:0003746]	GO:0003746; GO:0003924; GO:0005525; GO:0005737
CD630_26700	EISRNHFVACHLV	94.09	3	S	Q183A4	313	Q183A4	Q183A4	>tr|Q183A4|Q183A4_CLOD6 ABC-type transport system, ATP-binding protein putative oligopeptide transport system OS=Clostridium difficile (strain 630) GN=CD630_26700 PE=3 SV=1	1		47.506	77.633	NaN	NaN	94.09	NaN		91.307	ABC-type transport system, ATP-binding protein putative oligopeptide transport system	CD630_26700			peptide transport [GO:0015833]		ATPase-coupled transmembrane transporter activity [GO:0042626]; ATP binding [GO:0005524]	GO:0005524; GO:0015833; GO:0042626
CD630_01070	SYGIDSLNKDYTK	180.12	6	S	Q18CJ7	54	Q18CJ7	Q18CJ7	>tr|Q18CJ7|Q18CJ7_CLOD6 Aspartate aminotransferase OS=Clostridium difficile (strain 630) GN=aspC PE=3 SV=1	1		47.806	160.43		NaN	172.96		NaN	180.12	Aminotransferase (EC 2.6.1.-)	aspC CD630_01070	aspC		biosynthetic process [GO:0009058]		pyridoxal phosphate binding [GO:0030170]; transaminase activity [GO:0008483]	GO:0008483; GO:0009058; GO:0030170
CD630_35230	YNFKFSK	78.113	6	S	Q181C1	22	Q181C1	Q181C1	>sp|Q181C1|RSMA_CLOD6 Ribosomal RNA small subunit methyltransferase A OS=Clostridium difficile (strain 630) GN=rsmA PE=3 SV=1	1	NaN	47.853	78.113		NaN	62.558	NaN		74.269	Ribosomal RNA small subunit methyltransferase A (EC 2.1.1.182) (16S rRNA (adenine(1518)-N(6)/adenine(1519)-N(6))-dimethyltransferase) (16S rRNA dimethyladenosine transferase) (16S rRNA dimethylase) (S-adenosylmethionine-6-N', N'-adenosyl(rRNA) dimethyltransferase)	rsmA ksgA CD630_35230	rsmA	FUNCTION: Specifically dimethylates two adjacent adenosines (A1518 and A1519) in the loop of a conserved hairpin near the 3'-end of 16S rRNA in the 30S particle. May play a critical role in biogenesis of 30S subunits. {ECO:0000255|HAMAP-Rule:MF_00607}.		cytoplasm [GO:0005737]	16S rRNA (adenine(1518)-N(6)/adenine(1519)-N(6))-dimethyltransferase activity [GO:0052908]; RNA binding [GO:0003723]	GO:0003723; GO:0005737; GO:0052908
CD630_23360	IQSTIVNTIPLWK	47.916	4	T	Q185L1	269	Q185L1	Q185L1	>tr|Q185L1|Q185L1_CLOD6 Putative toxic anion resistance protein OS=Clostridium difficile (strain 630) GN=CD630_23360 PE=4 SV=1	0.499462		47.916								Putative toxic anion resistance protein	CD630_23360
CD630_25030	NGSKVDITDEIIEEYKHK	47.991	8	T	Q182I9	470	Q182I9	Q182I9	>tr|Q182I9|Q182I9_CLOD6 Putative cation-transporting P-type ATPase OS=Clostridium difficile (strain 630) GN=CD630_25030 PE=3 SV=1	0.717981	NaN	47.991		NaN			NaN		NaN	Putative cation-transporting P-type ATPase (EC 3.6.3.8)	CD630_25030				integral component of membrane [GO:0016021]	ATP binding [GO:0005524]; hydrolase activity [GO:0016787]	GO:0005524; GO:0016021; GO:0016787
CD630_01700	IMDEYSHKLELFSDLNGYGYK	166.65	6	S	Q18CQ9	128	Q18CQ9	Q18CQ9	>tr|Q18CQ9|Q18CQ9_CLOD6 ABC-type transport system, ATP-binding protein OS=Clostridium difficile (strain 630) GN=CD630_01700 PE=3 SV=1	0.999978		48.053	166.65		52.97	80.102			130.29	ABC-type transport system, ATP-binding protein	CD630_01700					ATPase-coupled transmembrane transporter activity [GO:0042626]; ATP binding [GO:0005524]; DNA binding [GO:0003677]	GO:0003677; GO:0005524; GO:0042626
CD630_27930	EISDDAKSFLGTSDVDIIGGK	49.266	3	S	Q183M8	571	Q183M8	Q183M8	>tr|Q183M8|Q183M8_CLOD6 Precursor of the S-layer proteins OS=Clostridium difficile (strain 630) GN=slpA PE=1 SV=1	0.779348		48.286			49.266	NaN				Precursor of the S-layer proteins	slpA CD630_27930	slpA				identical protein binding [GO:0042802]	GO:0042802
CD630_03400	VQIPEQFDFKDDSNSSSKLNK	48.286	17	S	Q18D80	665	Q18D80	Q18D80	>tr|Q18D80|Q18D80_CLOD6 Uncharacterized protein OS=Clostridium difficile (strain 630) GN=CD630_03400 PE=4 SV=1	0.787708		48.286								Uncharacterized protein	CD630_03400
CD630_02430	ELNSEYNVIYR	109.16	4	S	Q18CY1	195	Q18CY1	Q18CY1	>tr|Q18CY1|Q18CY1_CLOD6 Uncharacterized protein OS=Clostridium difficile (strain 630) GN=CD630_02430 PE=4 SV=1	0.999999		48.467	76.073			109.16			56.569	Flagella glycosylation methyltransferase domain protein	CD630_02430			methylation [GO:0032259]		methyltransferase activity [GO:0008168]	GO:0008168; GO:0032259
CD630_26180	WFPSFVGEKR	55.899	4	S	Q182V2	427	Q182V2	Q182V2	>tr|Q182V2|Q182V2_CLOD6 Isoleucine--tRNA ligase OS=Clostridium difficile (strain 630) GN=ileS PE=3 SV=1	1		48.532	55.899							Isoleucine--tRNA ligase (EC 6.1.1.5) (Isoleucyl-tRNA synthetase) (IleRS)	ileS CD630_26180	ileS	FUNCTION: Catalyzes the attachment of isoleucine to tRNA(Ile). As IleRS can inadvertently accommodate and process structurally similar amino acids such as valine, to avoid such errors it has two additional distinct tRNA(Ile)-dependent editing activities. One activity is designated as 'pretransfer' editing and involves the hydrolysis of activated Val-AMP. The other activity is designated 'posttran…	isoleucyl-tRNA aminoacylation [GO:0006428]	cytoplasm [GO:0005737]	aminoacyl-tRNA editing activity [GO:0002161]; ATP binding [GO:0005524]; isoleucine-tRNA ligase activity [GO:0004822]; tRNA binding [GO:0000049]; zinc ion binding [GO:0008270]	GO:0000049; GO:0002161; GO:0004822; GO:0005524; GO:0005737; GO:0006428; GO:0008270
CD630_26700	ALMSAVPIQDPTIKK	61.096	4	S	Q183A4	259	Q183A4	Q183A4	>tr|Q183A4|Q183A4_CLOD6 ABC-type transport system, ATP-binding protein putative oligopeptide transport system OS=Clostridium difficile (strain 630) GN=CD630_26700 PE=3 SV=1	0.999997		48.555	61.096		NaN	44.1			58.024	ABC-type transport system, ATP-binding protein putative oligopeptide transport system	CD630_26700			peptide transport [GO:0015833]		ATPase-coupled transmembrane transporter activity [GO:0042626]; ATP binding [GO:0005524]	GO:0005524; GO:0015833; GO:0042626
CD630_34630	QVEPGVGISYGLK	98.281	9	S	Q180W0	267	Q180W0	Q180W0	>tr|Q180W0|Q180W0_CLOD6 Alanine racemase 2 OS=Clostridium difficile (strain 630) GN=alr2 PE=3 SV=1	1		48.711	80.361		82.59	98.281			75.376	Alanine racemase (EC 5.1.1.1)	alr2 CD630_34630	alr2	FUNCTION: Catalyzes the interconversion of L-alanine and D-alanine. May also act on other amino acids. {ECO:0000256|HAMAP-Rule:MF_01201}.	D-alanine biosynthetic process [GO:0030632]		alanine racemase activity [GO:0008784]; pyridoxal phosphate binding [GO:0030170]	GO:0008784; GO:0030170; GO:0030632
CD630_18140	HGQTDWNILGKTQGHGNSDLTPQGIEQAK	58.342	12	T	Q187C3	21	Q187C3	Q187C3	>tr|Q187C3|Q187C3_CLOD6 Putative phosphoglycerate mutase OS=Clostridium difficile (strain 630) GN=CD630_18140 PE=4 SV=1	0.679025	49.37	49.005		58.342						Putative phosphoglycerate mutase	CD630_18140					catalytic activity [GO:0003824]	GO:0003824
CD630_18140	HGQTDWNILGKTQGHGNSDLTPQGIEQAK	58.342	18	S	Q187C3	27	Q187C3	Q187C3	>tr|Q187C3|Q187C3_CLOD6 Putative phosphoglycerate mutase OS=Clostridium difficile (strain 630) GN=CD630_18140 PE=4 SV=1	0.719809		49.005		58.342	52.463					Putative phosphoglycerate mutase	CD630_18140					catalytic activity [GO:0003824]	GO:0003824
CD630_26820	ALASQALSIFGDHQDVMAAR	138	4	S	Q183B6	118	Q183B6	Q183B6	>tr|Q183B6|Q183B6_CLOD6 Pyruvate-flavodoxin oxidoreductase OS=Clostridium difficile (strain 630) GN=pfo PE=3 SV=1	1	NaN	49.266	128.01		58.272			NaN	138	Pyruvate-ferredoxin oxidoreductase (EC 1.2.7.-)	pfo CD630_26820	pfo		electron transport chain [GO:0022900]		4 iron, 4 sulfur cluster binding [GO:0051539]; iron ion binding [GO:0005506]; oxidoreductase activity, acting on the aldehyde or oxo group of donors [GO:0016903]; thiamine pyrophosphate binding [GO:0030976]	GO:0005506; GO:0016903; GO:0022900; GO:0030976; GO:0051539
CD630_26820	VHLYRPFSMK	96.866	8	S	Q183B6	309	Q183B6	Q183B6	>tr|Q183B6|Q183B6_CLOD6 Pyruvate-flavodoxin oxidoreductase OS=Clostridium difficile (strain 630) GN=pfo PE=3 SV=1	1	59.13	49.483	81.803	58.398	80.312	96.866	54.823	42.466	78.287	Pyruvate-ferredoxin oxidoreductase (EC 1.2.7.-)	pfo CD630_26820	pfo		electron transport chain [GO:0022900]		4 iron, 4 sulfur cluster binding [GO:0051539]; iron ion binding [GO:0005506]; oxidoreductase activity, acting on the aldehyde or oxo group of donors [GO:0016903]; thiamine pyrophosphate binding [GO:0030976]	GO:0005506; GO:0016903; GO:0022900; GO:0030976; GO:0051539
CD630_08200	VLSLIRR	82.287	3	S	Q18A17	114	Q18A17	Q18A17	>tr|Q18A17|Q18A17_CLOD6 Two-component response regulator OS=Clostridium difficile (strain 630) GN=CD630_08200 PE=4 SV=1	1		49.536	82.287						74.92	Stage 0 sporulation protein A homolog	CD630_08200		FUNCTION: May play the central regulatory role in sporulation. It may be an element of the effector pathway responsible for the activation of sporulation genes in response to nutritional stress. Spo0A may act in concert with spo0H (a sigma factor) to control the expression of some genes that are critical to the sporulation process. {ECO:0000256|ARBA:ARBA00003221}.	phosphorelay signal transduction system [GO:0000160]; regulation of transcription, DNA-templated [GO:0006355]		DNA binding [GO:0003677]	GO:0000160; GO:0003677; GO:0006355
CD630_21380	VMDSTATSLCMDNKIPIK	88.57	5	T	Q185S7	198	Q185S7	Q185S7	>sp|Q185S7|PYRH_CLOD6 Uridylate kinase OS=Clostridium difficile (strain 630) GN=pyrH PE=3 SV=1	0.753049		49.537	88.57		50.831	65.231			44.391	Uridylate kinase (UK) (EC 2.7.4.22) (Uridine monophosphate kinase) (UMP kinase) (UMPK)	pyrH CD630_21380	pyrH	FUNCTION: Catalyzes the reversible phosphorylation of UMP to UDP. {ECO:0000255|HAMAP-Rule:MF_01220}.	'de novo' CTP biosynthetic process [GO:0044210]	cytoplasm [GO:0005737]	ATP binding [GO:0005524]; UMP kinase activity [GO:0033862]	GO:0005524; GO:0005737; GO:0033862; GO:0044210
CD630_21380	VMDSTATSLCMDNKIPIK	90.464	4	S	Q185S7	197	Q185S7	Q185S7	>sp|Q185S7|PYRH_CLOD6 Uridylate kinase OS=Clostridium difficile (strain 630) GN=pyrH PE=3 SV=1	0.807936		49.537	90.464		50.831	65.231			49.125	Uridylate kinase (UK) (EC 2.7.4.22) (Uridine monophosphate kinase) (UMP kinase) (UMPK)	pyrH CD630_21380	pyrH	FUNCTION: Catalyzes the reversible phosphorylation of UMP to UDP. {ECO:0000255|HAMAP-Rule:MF_01220}.	'de novo' CTP biosynthetic process [GO:0044210]	cytoplasm [GO:0005737]	ATP binding [GO:0005524]; UMP kinase activity [GO:0033862]	GO:0005524; GO:0005737; GO:0033862; GO:0044210
CD630_31691	NALPSEFGGEGSQAYFKPK	102.45	5	S	Q181T4	31	Q181T4	Q181T4	>tr|Q181T4|Q181T4_CLOD6 Protein-export membrane protein SecG OS=Clostridium difficile (strain 630) GN=secG PE=4 SV=1	0.999979		49.537	102.45		43.326	63.46			61.477	Protein-export membrane protein SecG	secG CD630_31691	secG	FUNCTION: Involved in protein export. Participates in an early event of protein translocation. {ECO:0000256|RuleBase:RU365087}.	protein secretion [GO:0009306]	integral component of membrane [GO:0016021]; plasma membrane [GO:0005886]	protein-transporting ATPase activity [GO:0015450]	GO:0005886; GO:0009306; GO:0015450; GO:0016021
CD630_14940	GLTSVATDSLGK	109.07	4	S	Q18C15	43	Q18C15	Q18C15	>tr|Q18C15|Q18C15_CLOD6 Transcriptional regulator, HTH-type OS=Clostridium difficile (strain 630) GN=CD630_14940 PE=4 SV=2	0.99628		49.595	109.07		48.405	94.717			93.478	Transcriptional regulator, HTH-type	CD630_14940					DNA binding [GO:0003677]	GO:0003677
CD630_02320	VSTGMMSSSYLNSLQDNLQR	49.765	9	S	Q18CX5	11	Q18CX5	Q18CX5	>tr|Q18CX5|Q18CX5_CLOD6 Flagellar hook-associated protein FlgL (Or HAP3) OS=Clostridium difficile (strain 630) GN=flgL PE=4 SV=1	0.741894		49.765								Flagellar hook-associated protein FlgL (Or HAP3)	flgL CD630_02320	flgL		bacterial-type flagellum-dependent cell motility [GO:0071973]	bacterial-type flagellum hook [GO:0009424]	structural molecule activity [GO:0005198]	GO:0005198; GO:0009424; GO:0071973
CD630_24960	LIITKPIGVGVLNTAMK	109.56	14	T	Q182I1	186	Q182I1	Q182I1	>sp|Q182I1|SELD_CLOD6 Selenide, water dikinase OS=Clostridium difficile (strain 630) GN=selD PE=3 SV=2	1	NaN	49.871				57.238	49.076		109.56	Selenide, water dikinase (EC 2.7.9.3) (Selenium donor protein) (Selenophosphate synthase)	selD CD630_24960	selD	FUNCTION: Synthesizes selenophosphate from selenide and ATP. {ECO:0000255|HAMAP-Rule:MF_00625}.	selenocysteine biosynthetic process [GO:0016260]		ATP binding [GO:0005524]; magnesium ion binding [GO:0000287]; selenide, water dikinase activity [GO:0004756]	GO:0000287; GO:0004756; GO:0005524; GO:0016260
CD630_18140	EIQKDYSDIYATWR	50.102	6	Y	Q187C3	101	Q187C3	Q187C3	>tr|Q187C3|Q187C3_CLOD6 Putative phosphoglycerate mutase OS=Clostridium difficile (strain 630) GN=CD630_18140 PE=4 SV=1	0.566094		50.102								Putative phosphoglycerate mutase	CD630_18140					catalytic activity [GO:0003824]	GO:0003824
CD630_02390	LESTQNNLNNTLENVTAAESR	108.71	3	S	Q18CX7;Q3YJQ3	230;95	Q18CX7;Q3YJQ3	Q18CX7	>tr|Q18CX7|Q18CX7_CLOD6 Flagellin C OS=Clostridium difficile (strain 630) GN=fliC PE=4 SV=1;>tr|Q3YJQ3|Q3YJQ3_CLODI Flagellin subunit FliC (Fragment) OS=Clostridium difficile GN=fliC PE=4 SV=1	0.735035	NaN	50.237	108.71	42.123	100.28	47.331	NaN		54.225	Flagellin	fliC CD630_02390	fliC	FUNCTION: Flagellin is the subunit protein which polymerizes to form the filaments of bacterial flagella. {ECO:0000256|RuleBase:RU362073}.	bacterial-type flagellum-dependent cell motility [GO:0071973]	bacterial-type flagellum [GO:0009288]; extracellular region [GO:0005576]	structural molecule activity [GO:0005198]	GO:0005198; GO:0005576; GO:0009288; GO:0071973
CD630_02390	LESTQNNLNNTLENVTAAESR	108.71	4	T	Q18CX7;Q3YJQ3	231;96	Q18CX7;Q3YJQ3	Q18CX7	>tr|Q18CX7|Q18CX7_CLOD6 Flagellin C OS=Clostridium difficile (strain 630) GN=fliC PE=4 SV=1;>tr|Q3YJQ3|Q3YJQ3_CLODI Flagellin subunit FliC (Fragment) OS=Clostridium difficile GN=fliC PE=4 SV=1	0.5	NaN	50.237	108.71	42.123	100.28		NaN		NaN	Flagellin	fliC CD630_02390	fliC	FUNCTION: Flagellin is the subunit protein which polymerizes to form the filaments of bacterial flagella. {ECO:0000256|RuleBase:RU362073}.	bacterial-type flagellum-dependent cell motility [GO:0071973]	bacterial-type flagellum [GO:0009288]; extracellular region [GO:0005576]	structural molecule activity [GO:0005198]	GO:0005198; GO:0005576; GO:0009288; GO:0071973
CD630_p090	VRFSSSTKPDLFEK	108.71	4	S	Q17ZT4	9	Q17ZT4	Q17ZT4	>tr|Q17ZT4|Q17ZT4_CLOD6 Uncharacterized protein OS=Clostridium difficile (strain 630) GN=CD630_p090 PE=4 SV=1	0.938337	47.222	50.392	108.71		62.556	85.937	NaN		105.5	Arc-type ribbon-helix-helix	CD630_p090
CD630_25210	SKGNTVSPMDIIDEYGADTAR	93.166	1	S	Q182K8	570	Q182K8	Q182K8	>sp|Q182K8|SYL_CLOD6 Leucine--tRNA ligase OS=Clostridium difficile (strain 630) GN=leuS PE=3 SV=1	0.977429	NaN	50.505	93.166							Leucine--tRNA ligase (EC 6.1.1.4) (Leucyl-tRNA synthetase) (LeuRS)	leuS CD630_25210	leuS		leucyl-tRNA aminoacylation [GO:0006429]	cytoplasm [GO:0005737]	aminoacyl-tRNA editing activity [GO:0002161]; ATP binding [GO:0005524]; leucine-tRNA ligase activity [GO:0004823]	GO:0002161; GO:0004823; GO:0005524; GO:0005737; GO:0006429
CD630_24610	TLNELGDKISSGEKEDIEK	210.32	10	S	Q182E8	530	Q182E8	Q182E8	>sp|Q182E8|DNAK_CLOD6 Chaperone protein DnaK OS=Clostridium difficile (strain 630) GN=dnaK PE=3 SV=1	0.959333	NaN	50.77	210.32			162.01			178.35	Chaperone protein DnaK (HSP70) (Heat shock 70 kDa protein) (Heat shock protein 70)	dnaK CD630_24610	dnaK	FUNCTION: Acts as a chaperone. {ECO:0000255|HAMAP-Rule:MF_00332}.	protein folding [GO:0006457]		ATP binding [GO:0005524]; unfolded protein binding [GO:0051082]	GO:0005524; GO:0006457; GO:0051082
CD630_35400	QVFGHGWILFADDKMSK	78.976	16	S	Q181D9	300	Q181D9	Q181D9	>tr|Q181D9|Q181D9_CLOD6 Methionine--tRNA ligase OS=Clostridium difficile (strain 630) GN=metG PE=3 SV=1	1	NaN	50.858	78.976		59.857	53.718			65.855	Methionine--tRNA ligase (EC 6.1.1.10) (Methionyl-tRNA synthetase) (MetRS)	metG CD630_35400	metG	FUNCTION: Is required not only for elongation of protein synthesis but also for the initiation of all mRNA translation through initiator tRNA(fMet) aminoacylation. {ECO:0000256|ARBA:ARBA00003314, ECO:0000256|HAMAP-Rule:MF_01228}.	methionyl-tRNA aminoacylation [GO:0006431]	cytoplasm [GO:0005737]	ATP binding [GO:0005524]; metal ion binding [GO:0046872]; methionine-tRNA ligase activity [GO:0004825]; tRNA binding [GO:0000049]	GO:0000049; GO:0004825; GO:0005524; GO:0005737; GO:0006431; GO:0046872
CD630_00840	GVEELEMISGQKPVITK	274.6	16	T	Q18CH2	69	Q18CH2	Q18CH2	>tr|Q18CH2|Q18CH2_CLOD6 50S ribosomal protein L5 OS=Clostridium difficile (strain 630) GN=rplE PE=3 SV=1	1		51.001	231.29		52.451	274.6			250.62	50S ribosomal protein L5	rplE CD630_00840	rplE	FUNCTION: This is 1 of the proteins that binds and probably mediates the attachment of the 5S RNA into the large ribosomal subunit, where it forms part of the central protuberance. In the 70S ribosome it contacts protein S13 of the 30S subunit (bridge B1b), connecting the 2 subunits; this bridge is implicated in subunit movement. Contacts the P site tRNA; the 5S rRNA and some of its associated pr…	translation [GO:0006412]	ribosome [GO:0005840]	rRNA binding [GO:0019843]; structural constituent of ribosome [GO:0003735]; tRNA binding [GO:0000049]	GO:0000049; GO:0003735; GO:0005840; GO:0006412; GO:0019843
CD630_25871	MLKPSINEVLEK	87.138	5	S	Q182S6	5	Q182S6	Q182S6	>sp|Q182S6|RPOZ_CLOD6 DNA-directed RNA polymerase subunit omega OS=Clostridium difficile (strain 630) GN=rpoZ PE=3 SV=1	1		51.03	87.138		47.548	52.172			55.755	DNA-directed RNA polymerase subunit omega (RNAP omega subunit) (EC 2.7.7.6) (RNA polymerase omega subunit) (Transcriptase subunit omega)	rpoZ CD630_25871 CD2587A	rpoZ	FUNCTION: Promotes RNA polymerase assembly. Latches the N- and C-terminal regions of the beta' subunit thereby facilitating its interaction with the beta and alpha subunits. {ECO:0000255|HAMAP-Rule:MF_00366}.	transcription, DNA-templated [GO:0006351]		DNA binding [GO:0003677]; DNA-directed 5'-3' RNA polymerase activity [GO:0003899]	GO:0003677; GO:0003899; GO:0006351
CD630_34000	FLPNPYYVEELR	51.726	7	Y	Q180P8	194	Q180P8	Q180P8	>sp|Q180P8|Y3400_CLOD6 UPF0042 nucleotide-binding protein CD630_34000 OS=Clostridium difficile (strain 630) GN=CD630_34000 PE=3 SV=1	0.815214		51.726								Nucleotide-binding protein CD630_34000	CD630_34000		FUNCTION: Displays ATPase and GTPase activities. {ECO:0000255|HAMAP-Rule:MF_00636}.			ATP binding [GO:0005524]; GTP binding [GO:0005525]	GO:0005524; GO:0005525
CD630_11490	IVIESYLSKLDK	69.261	8	S	Q18B13	223	Q18B13	Q18B13	>sp|Q18B13|MINC_CLOD6 Probable septum site-determining protein MinC OS=Clostridium difficile (strain 630) GN=minC PE=3 SV=1	0.996706		51.727	49.988		NaN	69.261			NaN	Probable septum site-determining protein MinC	minC CD630_11490	minC	FUNCTION: Cell division inhibitor that blocks the formation of polar Z ring septums. Rapidly oscillates between the poles of the cell to destabilize FtsZ filaments that have formed before they mature into polar Z rings. Prevents FtsZ polymerization. {ECO:0000255|HAMAP-Rule:MF_00267}.	cell morphogenesis [GO:0000902]; division septum assembly [GO:0000917]; regulation of cell septum assembly [GO:1901891]			GO:0000902; GO:0000917; GO:1901891
CD630_28420	GLSFGFVVGSR	84.62	10	S	Q183S8	66	Q183S8	Q183S8	>tr|Q183S8|Q183S8_CLOD6 Nitrilase (Carbon-nitrogen hydrolase) OS=Clostridium difficile (strain 630) GN=CD630_28420 PE=4 SV=1	0.999998		51.727	80.632		84.62	46.68				Nitrilase (Carbon-nitrogen hydrolase) (EC 3.5.5.1)	CD630_28420			nitrogen compound metabolic process [GO:0006807]		indole-3-acetonitrile nitrilase activity [GO:0080061]	GO:0006807; GO:0080061
CD630_02300	MINFIKPVDKQTTTYNSYGNIR	57.738	12	T	Q18CW6	127	Q18CW6	Q18CW6	>tr|Q18CW6|Q18CW6_CLOD6 Putative flagellar biosynthesis protein OS=Clostridium difficile (strain 630) GN=CD630_02300 PE=4 SV=1	0.76156	57.738	51.966		45.941	52.97					Putative flagellar biosynthesis protein	CD630_02300			bacterial-type flagellum assembly [GO:0044780]			GO:0044780
CD630_32520	VTFNPSGVCCR	107.99	6	S	Q17ZZ5	8	Q17ZZ5	Q17ZZ5	>tr|Q17ZZ5|Q17ZZ5_CLOD6 Uncharacterized protein OS=Clostridium difficile (strain 630) GN=CD630_32520 PE=4 SV=1	1		52.009	107.99		60.196	81.185			105.78	TSCPD domain-containing protein	CD630_32520
CD630_01050	ALENYFNYETLIR	178.14	10	T	Q18CJ5	43	Q18CJ5	Q18CJ5	>sp|Q18CJ5|RS9_CLOD6 30S ribosomal protein S9 OS=Clostridium difficile (strain 630) GN=rpsI PE=3 SV=1	1		52.172	178.14		58.98	164.41			NaN	30S ribosomal protein S9	rpsI CD630_01050	rpsI		translation [GO:0006412]	ribosome [GO:0005840]	structural constituent of ribosome [GO:0003735]	GO:0003735; GO:0005840; GO:0006412
CD630_33050	EYGLIDEVFTKRP	186.72	10	T	Q180F0	191	Q180F0	Q180F0	>tr|Q180F0|Q180F0_CLOD6 ATP-dependent Clp protease proteolytic subunit OS=Clostridium difficile (strain 630) GN=clpP PE=3 SV=1	1	NaN	52.172	186.72		NaN	113.01			125.5	ATP-dependent Clp protease proteolytic subunit (EC 3.4.21.92) (Endopeptidase Clp)	clpP1 clpP CD630_33050	clpP1	FUNCTION: Cleaves peptides in various proteins in a process that requires ATP hydrolysis. Has a chymotrypsin-like activity. Plays a major role in the degradation of misfolded proteins. {ECO:0000256|HAMAP-Rule:MF_00444, ECO:0000256|RuleBase:RU000550}.		cytoplasm [GO:0005737]	ATP-dependent peptidase activity [GO:0004176]; serine-type endopeptidase activity [GO:0004252]	GO:0004176; GO:0004252; GO:0005737
CD630_34680	QISSLGIYPAVDPLESTSR	61.256	4	S	Q180W5	331	Q180W5	Q180W5	>sp|Q180W5|ATPB_CLOD6 ATP synthase subunit beta OS=Clostridium difficile (strain 630) GN=atpD PE=3 SV=1	0.764659		52.185			NaN	61.256				ATP synthase subunit beta (EC 7.1.2.2) (ATP synthase F1 sector subunit beta) (F-ATPase subunit beta)	atpD CD630_34680	atpD	FUNCTION: Produces ATP from ADP in the presence of a proton gradient across the membrane. The catalytic sites are hosted primarily by the beta subunits. {ECO:0000255|HAMAP-Rule:MF_01347}.		plasma membrane [GO:0005886]; proton-transporting ATP synthase complex, catalytic core F(1) [GO:0045261]	ATP binding [GO:0005524]; proton-transporting ATPase activity, rotational mechanism [GO:0046961]; proton-transporting ATP synthase activity, rotational mechanism [GO:0046933]	GO:0005524; GO:0005886; GO:0045261; GO:0046933; GO:0046961
CD630_34690	QITKAMELVASSK	52.365	3	T	Q180W7	23	Q180W7	Q180W7	>tr|Q180W7|Q180W7_CLOD6 ATP synthase gamma chain OS=Clostridium difficile (strain 630) GN=atpG PE=3 SV=1	0.999399		52.365			NaN					ATP synthase gamma chain (ATP synthase F1 sector gamma subunit) (F-ATPase gamma subunit)	atpG CD630_34690	atpG	FUNCTION: Produces ATP from ADP in the presence of a proton gradient across the membrane. The gamma chain is believed to be important in regulating ATPase activity and the flow of protons through the CF(0) complex. {ECO:0000256|HAMAP-Rule:MF_00815}.	plasma membrane ATP synthesis coupled proton transport [GO:0042777]	plasma membrane [GO:0005886]; proton-transporting ATP synthase complex, catalytic core F(1) [GO:0045261]	ATP binding [GO:0005524]; hydrolase activity [GO:0016787]; proton-transporting ATP synthase activity, rotational mechanism [GO:0046933]	GO:0005524; GO:0005886; GO:0016787; GO:0042777; GO:0045261; GO:0046933
CD630_34680	FTQAGSEVSALLGR	52.731	6	S	Q180W5	256	Q180W5	Q180W5	>sp|Q180W5|ATPB_CLOD6 ATP synthase subunit beta OS=Clostridium difficile (strain 630) GN=atpD PE=3 SV=1	0.864829	NaN	52.731			NaN					ATP synthase subunit beta (EC 7.1.2.2) (ATP synthase F1 sector subunit beta) (F-ATPase subunit beta)	atpD CD630_34680	atpD	FUNCTION: Produces ATP from ADP in the presence of a proton gradient across the membrane. The catalytic sites are hosted primarily by the beta subunits. {ECO:0000255|HAMAP-Rule:MF_01347}.		plasma membrane [GO:0005886]; proton-transporting ATP synthase complex, catalytic core F(1) [GO:0045261]	ATP binding [GO:0005524]; proton-transporting ATPase activity, rotational mechanism [GO:0046961]; proton-transporting ATP synthase activity, rotational mechanism [GO:0046933]	GO:0005524; GO:0005886; GO:0045261; GO:0046933; GO:0046961
CD630_08680	SYIGSYNALYELYNGR	88.385	1	S	Q18A58	106	Q18A58	Q18A58	>tr|Q18A58|Q18A58_CLOD6 Uncharacterized protein OS=Clostridium difficile (strain 630) GN=CD630_08680 PE=4 SV=1	0.554833		52.862	88.385		76.82					Dna binding domain, excisionase family	CD630_08680					DNA binding [GO:0003677]	GO:0003677
CD630_23210	AATPDVNSENYKFEIGK	100.28	8	S	Q185J5	170	Q185J5	Q185J5	>tr|Q185J5|Q185J5_CLOD6 Transketolase, central and C-terminal (Sedoheptulose-7-phosphate:D-glyceraldehyde-3-phosphate glycolaldehydetransferase) OS=Clostridium difficile (strain 630) GN=tkt' PE=4 SV=1	0.999998		53.033	100.28		NaN	65.184			100.28	Transketolase, central and C-terminal (Sedoheptulose-7-phosphate:D-glyceraldehyde-3-phosphate glycolaldehydetransferase) (EC 2.2.1.1)	tkt' CD630_23210	tkt'				transketolase activity [GO:0004802]	GO:0004802
CD630_22690	LSTILMDEDFR	167.05	2	S	Q185E0	121	Q185E0	Q185E0	>tr|Q185E0|Q185E0_CLOD6 PTS system, fructose-specific IIABC component OS=Clostridium difficile (strain 630) GN=fruABC PE=4 SV=1	0.983469	61.657	53.491	167.05	43.316	53.377	124.07	47.301		121.24	PTS system, fructose-specific IIABC component (EC 2.7.1.69)	fruABC CD630_22690	fruABC		phosphoenolpyruvate-dependent sugar phosphotransferase system [GO:0009401]	integral component of membrane [GO:0016021]; plasma membrane [GO:0005886]	carbohydrate:proton symporter activity [GO:0005351]; D-glucosamine PTS permease activity [GO:0103111]; protein-N(PI)-phosphohistidine-fructose phosphotransferase system transporter activity [GO:0022877]	GO:0005351; GO:0005886; GO:0009401; GO:0016021; GO:0022877; GO:0103111
CD630_12560	DFEGLKVPEVLLSGNHK	53.998	13	S	Q18BC2	199	Q18BC2	Q18BC2	>sp|Q18BC2|TRMD_CLOD6 tRNA (guanine-N(1)-)-methyltransferase OS=Clostridium difficile (strain 630) GN=trmD PE=3 SV=1	1		53.998								tRNA (guanine-N(1)-)-methyltransferase (EC 2.1.1.228) (M1G-methyltransferase) (tRNA [GM37] methyltransferase)	trmD CD630_12560	trmD	FUNCTION: Specifically methylates guanosine-37 in various tRNAs. {ECO:0000255|HAMAP-Rule:MF_00605}.		cytoplasm [GO:0005737]	tRNA (guanine(37)-N(1))-methyltransferase activity [GO:0052906]	GO:0005737; GO:0052906
CD630_35140	MIFSNESVSKLF	93.716	7	S	Q181B3	311	Q181B3	Q181B3	>tr|Q181B3|Q181B3_CLOD6 Ribose-phosphate pyrophosphokinase OS=Clostridium difficile (strain 630) GN=prs PE=3 SV=1	0.953933	59.709	54.032	82.942		57.62	93.716			79.86	Ribose-phosphate pyrophosphokinase (RPPK) (EC 2.7.6.1) (5-phospho-D-ribosyl alpha-1-diphosphate) (Phosphoribosyl diphosphate synthase) (Phosphoribosyl pyrophosphate synthase) (P-Rib-PP synthase) (PRPP synthase) (PRPPase)	prs CD630_35140	prs	FUNCTION: Involved in the biosynthesis of the central metabolite phospho-alpha-D-ribosyl-1-pyrophosphate (PRPP) via the transfer of pyrophosphoryl group from ATP to 1-hydroxyl of ribose-5-phosphate (Rib-5-P). {ECO:0000256|HAMAP-Rule:MF_00583}.	5-phosphoribose 1-diphosphate biosynthetic process [GO:0006015]; nucleoside metabolic process [GO:0009116]; nucleotide biosynthetic process [GO:0009165]; ribonucleoside monophosphate biosynthetic process [GO:0009156]	cytoplasm [GO:0005737]	ATP binding [GO:0005524]; kinase activity [GO:0016301]; magnesium ion binding [GO:0000287]; ribose phosphate diphosphokinase activity [GO:0004749]	GO:0000287; GO:0004749; GO:0005524; GO:0005737; GO:0006015; GO:0009116; GO:0009156; GO:0009165; GO:0016301
CD630_16390	GININSFSK	135.13	6	S	Q186J3	7	Q186J3	Q186J3	>tr|Q186J3|Q186J3_CLOD6 Putative tellurite associated resistance protein OS=Clostridium difficile (strain 630) GN=CD630_16390 PE=4 SV=1	0.973179	NaN	54.199	113.86		78.903	135.13			106.29	Putative tellurite associated resistance protein	CD630_16390
CD630_24910	IVSTSDFK	104.22	5	S	Q182H9	233	Q182H9	Q182H9	>tr|Q182H9|Q182H9_CLOD6 Mannose-6-phosphate isomerase (Phosphomannose isomerase) (PMI) (Phosphohexomutase) OS=Clostridium difficile (strain 630) GN=pmi PE=3 SV=1	0.995755		54.259	104.22		60.943	87.789			84.054	Mannose-6-phosphate isomerase (EC 5.3.1.8)	pmi CD630_24910	pmi		carbohydrate metabolic process [GO:0005975]		mannose-6-phosphate isomerase activity [GO:0004476]; zinc ion binding [GO:0008270]	GO:0004476; GO:0005975; GO:0008270
CD630_36580	MAVQADSVAIKELNEK	114.56	7	S	Q181R0	41	Q181R0	Q181R0	>sp|Q181R0|RL9_CLOD6 50S ribosomal protein L9 OS=Clostridium difficile (strain 630) GN=rplI PE=3 SV=1	1		54.402	105.39		NaN	114.56			114.01	50S ribosomal protein L9	rplI CD630_36580	rplI	FUNCTION: Binds to the 23S rRNA. {ECO:0000255|HAMAP-Rule:MF_00503}.	translation [GO:0006412]	ribosome [GO:0005840]	rRNA binding [GO:0019843]; structural constituent of ribosome [GO:0003735]	GO:0003735; GO:0005840; GO:0006412; GO:0019843
CD630_00580	DTDKPFLMPVEDVFSITGR	117.61	15	S	Q18CE4	222	Q18CE4	Q18CE4	>sp|Q18CE4|EFTU_CLOD6 Elongation factor Tu OS=Clostridium difficile (strain 630) GN=tuf1 PE=3 SV=1	0.940648	40.533	54.521	117.61	NaN	NaN	97.542		NaN	101.85	Elongation factor Tu (EF-Tu)	tuf1 tufA CD630_00580; tuf1 tufB CD630_00710	tuf1; tuf1	FUNCTION: This protein promotes the GTP-dependent binding of aminoacyl-tRNA to the A-site of ribosomes during protein biosynthesis. {ECO:0000255|HAMAP-Rule:MF_00118}.		cytoplasm [GO:0005737]	GTPase activity [GO:0003924]; GTP binding [GO:0005525]; translation elongation factor activity [GO:0003746]	GO:0003746; GO:0003924; GO:0005525; GO:0005737
CD630_18660	FANSLYPERTSTNFVR	93.5	10	T	Q187I0	237	Q187I0	Q187I0	>tr|Q187I0|Q187I0_CLOD6 Putative conjugative transposon protein tn1549-like, CTn5-Orf25 OS=Clostridium difficile (strain 630) GN=CD630_18660 PE=4 SV=1	0.54824		54.857	85.855		59.975	93.5			50.226	DNA helicase (EC 3.6.4.12)	CD630_18660					ATP binding [GO:0005524]; ATP hydrolysis activity [GO:0140603]; DNA binding [GO:0003677]; DNA helicase activity [GO:0003678]	GO:0003677; GO:0003678; GO:0005524; GO:0140603
CD630_08260	ITSYNISFK	81.565	7	S	Q18A23	114	Q18A23	Q18A23	>tr|Q18A23|Q18A23_CLOD6 Putative ferric-uptake regulator OS=Clostridium difficile (strain 630) GN=CD630_08260 PE=4 SV=1	0.999809	81.565	54.871	43.337	NaN	NaN	75.986	NaN	NaN	40.164	Putative ferric-uptake regulator	CD630_08260					DNA-binding transcription factor activity [GO:0003700]	GO:0003700
CD630_31360	MKSNQEFLWGGAVAAHQVEGGYNK	123.72	3	S	Q184X3	3	Q184X3	Q184X3	>tr|Q184X3|Q184X3_CLOD6 6-phospho-beta-glucosidase OS=Clostridium difficile (strain 630) GN=bglA PE=3 SV=1	1		55.128	123.72			66.467			57.692	6-phospho-beta-glucosidase, bglA7 (EC 3.2.1.86)	bglA7 CD630_31360	bglA7		carbohydrate metabolic process [GO:0005975]		6-phospho-beta-glucosidase activity [GO:0008706]; methyl beta-D-glucoside 6-phosphate glucohydrolase activity [GO:0103047]	GO:0005975; GO:0008706; GO:0103047
CD630_00790	WFATDKKEFGNLLLEDHNIR	82.302	4	T	Q18CG5	25	Q18CG5	Q18CG5	>sp|Q18CG5|RS3_CLOD6 30S ribosomal protein S3 OS=Clostridium difficile (strain 630) GN=rpsC PE=3 SV=1	1		55.453	82.302			NaN			NaN	30S ribosomal protein S3	rpsC CD630_00790	rpsC	FUNCTION: Binds the lower part of the 30S subunit head. Binds mRNA in the 70S ribosome, positioning it for translation. {ECO:0000255|HAMAP-Rule:MF_01309}.	translation [GO:0006412]	ribosome [GO:0005840]	mRNA binding [GO:0003729]; rRNA binding [GO:0019843]; structural constituent of ribosome [GO:0003735]	GO:0003729; GO:0003735; GO:0005840; GO:0006412; GO:0019843
CD630_21370	IRVDYYGTPTPINQIGAISVPEPR	94.389	6	Y	Q185S5	45	Q185S5	Q185S5	>sp|Q185S5|RRF_CLOD6 Ribosome-recycling factor OS=Clostridium difficile (strain 630) GN=frr PE=3 SV=1	0.580989		55.588				94.389				Ribosome-recycling factor (RRF) (Ribosome-releasing factor)	frr CD630_21370	frr	FUNCTION: Responsible for the release of ribosomes from messenger RNA at the termination of protein biosynthesis. May increase the efficiency of translation by recycling ribosomes from one round of translation to another. {ECO:0000255|HAMAP-Rule:MF_00040}.	translational termination [GO:0006415]	cytoplasm [GO:0005737]		GO:0005737; GO:0006415
CD630_02660	LLREPTSYEIAK	106.42	6	T	Q18D09	105	Q18D09	Q18D09	>tr|Q18D09|Q18D09_CLOD6 RNA polymerase sigma factor OS=Clostridium difficile (strain 630) GN=fliA PE=3 SV=1	0.5	NaN	55.975	106.42		46.156	66.246			97.767	RNA polymerase sigma-28factor for flagellar operon	fliA CD630_02660	fliA		DNA-templated transcription, initiation [GO:0006352]		DNA binding [GO:0003677]; DNA-directed 5'-3' RNA polymerase activity [GO:0003899]; sigma factor activity [GO:0016987]	GO:0003677; GO:0003899; GO:0006352; GO:0016987
CD630_02660	LLREPTSYEIAK	115.68	7	S	Q18D09	106	Q18D09	Q18D09	>tr|Q18D09|Q18D09_CLOD6 RNA polymerase sigma factor OS=Clostridium difficile (strain 630) GN=fliA PE=3 SV=1	0.871999	NaN	55.975	115.68		46.156	88.768			97.767	RNA polymerase sigma-28factor for flagellar operon	fliA CD630_02660	fliA		DNA-templated transcription, initiation [GO:0006352]		DNA binding [GO:0003677]; DNA-directed 5'-3' RNA polymerase activity [GO:0003899]; sigma factor activity [GO:0016987]	GO:0003677; GO:0003899; GO:0006352; GO:0016987
CD630_35440	TSVILSTPIQAK	77.776	2	S	Q181E4	129	Q181E4	Q181E4	>tr|Q181E4|Q181E4_CLOD6 Transcriptional regulator, AsnC/Lrp family OS=Clostridium difficile (strain 630) GN=CD630_35440 PE=4 SV=1	0.49986		56.087	52.527		49.188	77.776			45.614	Transcriptional regulator, AsnC/Lrp family	CD630_35440					sequence-specific DNA binding [GO:0043565]	GO:0043565
CD630_35440	TSVILSTPIQAK	77.776	1	T	Q181E4	128	Q181E4	Q181E4	>tr|Q181E4|Q181E4_CLOD6 Transcriptional regulator, AsnC/Lrp family OS=Clostridium difficile (strain 630) GN=CD630_35440 PE=4 SV=1	0.49986		56.087	52.527		49.188	77.776			45.614	Transcriptional regulator, AsnC/Lrp family	CD630_35440					sequence-specific DNA binding [GO:0043565]	GO:0043565
CD630_09760	IGYPALVISPYKA	77.221	9	S	Q183Y1	139	Q183Y1	Q183Y1	>tr|Q183Y1|Q183Y1_CLOD6 Putative phage protein OS=Clostridium difficile (strain 630) GN=CD630_09760 PE=4 SV=1	0.999923		56.121	70.802			77.221		NaN	69.935	Putative phage protein	CD630_09760 CD630_28910			protein tetramerization [GO:0051262]; protein transport [GO:0015031]		unfolded protein binding [GO:0051082]	GO:0015031; GO:0051082; GO:0051262
CD630_15350	YQGLVEPAYSK	59.705	10	S	Q18C56	191	Q18C56	Q18C56	>tr|Q18C56|Q18C56_CLOD6 3-mercaptopyruvate sulfurtransferase OS=Clostridium difficile (strain 630) GN=sseA PE=4 SV=1	0.999866		56.453	56.793			59.705			53.3	3-mercaptopyruvate sulfurtransferase (EC 2.8.1.2)	sseA CD630_15350	sseA				3-mercaptopyruvate sulfurtransferase activity [GO:0016784]	GO:0016784
CD630_08120	MIGSVTASVVK	117.08	8	S	Q18A09	122	Q18A09	Q18A09	>tr|Q18A09|Q18A09_CLOD6 Putative universal stress protein A (UspA) OS=Clostridium difficile (strain 630) GN=CD630_08120 PE=4 SV=1	0.991614		56.514	101.75	NaN	66.246	117.08		NaN	92.269	Putative universal stress protein A (UspA)	CD630_08120
CD630_07260	FGGNSISAFIK	135.02	5	S	Q189S0	389	Q189S0	Q189S0	>tr|Q189S0|Q189S0_CLOD6 Bifunctional carbon monoxide dehydrogenase/acetyl-CoA synthase, delta subunit OS=Clostridium difficile (strain 630) GN=CD630_07260 PE=4 SV=1	0.998023		56.527	135.02			112.62			121.92	Bifunctional carbon monoxide dehydrogenase/acetyl-CoA synthase, delta subunit	CD630_07260			acetyl-CoA catabolic process [GO:0046356]		4 iron, 4 sulfur cluster binding [GO:0051539]; iron ion binding [GO:0005506]; methyltransferase activity [GO:0008168]	GO:0005506; GO:0008168; GO:0046356; GO:0051539
CD630_20620	GFGNWSLGK	68.563	6	S	Q188C9	270	Q188C9	Q188C9	>tr|Q188C9|Q188C9_CLOD6 Uncharacterized protein OS=Clostridium difficile (strain 630) GN=CD630_20620 PE=4 SV=1	1	59.739	56.654	68.563		51.264	62.338			68.563	Uncharacterized protein	CD630_20620				integral component of membrane [GO:0016021]		GO:0016021
CD630_11580	NTGYDEISLSSLSTSDYSK	56.681	10	S	Q18B18	312	Q18B18	Q18B18	>tr|Q18B18|Q18B18_CLOD6 Putative radical SAM-superfamily protein OS=Clostridium difficile (strain 630) GN=CD630_11580 PE=4 SV=1	0.707805		56.681								Putative radical SAM-superfamily protein	CD630_11580					catalytic activity [GO:0003824]; iron-sulfur cluster binding [GO:0051536]; metal ion binding [GO:0046872]	GO:0003824; GO:0046872; GO:0051536
CD630_00020	ASLLSQSEKNNLIK	141.86	7	S	Q18C88	274	Q18C88	Q18C88	>tr|Q18C88|Q18C88_CLOD6 DNA polymerase III subunit beta OS=Clostridium difficile (strain 630) GN=dnaN PE=3 SV=2	0.999976		56.817	141.86		98.281	98.281			112.34	Beta sliding clamp	dnaN CD630_00020	dnaN	FUNCTION: Confers DNA tethering and processivity to DNA polymerases and other proteins. Acts as a clamp, forming a ring around DNA (a reaction catalyzed by the clamp-loading complex) which diffuses in an ATP-independent manner freely and bidirectionally along dsDNA. Initially characterized for its ability to contact the catalytic subunit of DNA polymerase III (Pol III), a complex, multichain enzy…	DNA replication [GO:0006260]	cytoplasm [GO:0005737]; DNA polymerase III complex [GO:0009360]	3'-5' exonuclease activity [GO:0008408]; DNA binding [GO:0003677]; DNA-directed DNA polymerase activity [GO:0003887]	GO:0003677; GO:0003887; GO:0005737; GO:0006260; GO:0008408; GO:0009360
CD630_27490	AAIDYLIANSGSRK	98.062	10	S	Q183I6	141	Q183I6	Q183I6	>tr|Q183I6|Q183I6_CLOD6 Putative radical SAM-family protein OS=Clostridium difficile (strain 630) GN=CD630_27490 PE=3 SV=1	0.60871	NaN	57.197	93.371			98.062			96.143	Putative radical SAM-family protein	CD630_27490					iron-sulfur cluster binding [GO:0051536]; metal ion binding [GO:0046872]; oxidoreductase activity [GO:0016491]	GO:0016491; GO:0046872; GO:0051536
CD630_30740	EVVSVPLVLHGGSGIPDEVIK	128.71	13	S	Q184R0	210	Q184R0	Q184R0	>tr|Q184R0|Q184R0_CLOD6 Tagatose-bisphosphate aldolase OS=Clostridium difficile (strain 630) GN=CD630_30740 PE=4 SV=1	0.999986		57.21	128.71		66.372	89.882			126.45	Tagatose-bisphosphate aldolase (EC 4.1.2.2)	CD630_30740			carbohydrate metabolic process [GO:0005975]		ketotetrose-phosphate aldolase activity [GO:0050014]; zinc ion binding [GO:0008270]	GO:0005975; GO:0008270; GO:0050014
CD630_15420	IFDDSSYEYYSNLNYLK	127.32	11	S	Q18C64	238	Q18C64	Q18C64	>tr|Q18C64|Q18C64_CLOD6 Uncharacterized protein OS=Clostridium difficile (strain 630) GN=CD630_15420 PE=4 SV=1	1	NaN	57.366	114.55		49.188	127.32			77.037	Fic family protein	CD630_15420
CD630_00910	VVNIEVDKSILVSR	207.18	9	S	Q18CH9	118	Q18CH9	Q18CH9	>sp|Q18CH9|KAD_CLOD6 Adenylate kinase OS=Clostridium difficile (strain 630) GN=adk PE=3 SV=1	0.999886	47.68	57.366	207.18		128.94	188.96			192.62	Adenylate kinase (AK) (EC 2.7.4.3) (ATP-AMP transphosphorylase) (ATP:AMP phosphotransferase) (Adenylate monophosphate kinase)	adk CD630_00910	adk	FUNCTION: Catalyzes the reversible transfer of the terminal phosphate group between ATP and AMP. Plays an important role in cellular energy homeostasis and in adenine nucleotide metabolism. {ECO:0000255|HAMAP-Rule:MF_00235}.	AMP salvage [GO:0044209]	cytoplasm [GO:0005737]	adenylate kinase activity [GO:0004017]; ATP binding [GO:0005524]; zinc ion binding [GO:0008270]	GO:0004017; GO:0005524; GO:0005737; GO:0008270; GO:0044209
CD630_01070	SYGIDSLNKDYTKYDLVPGLK	97.059	12	T	Q18CJ7	60	Q18CJ7	Q18CJ7	>tr|Q18CJ7|Q18CJ7_CLOD6 Aspartate aminotransferase OS=Clostridium difficile (strain 630) GN=aspC PE=3 SV=1	0.999315	69.248	57.738	NaN	97.059	62.582	NaN	82.639	NaN	NaN	Aminotransferase (EC 2.6.1.-)	aspC CD630_01070	aspC		biosynthetic process [GO:0009058]		pyridoxal phosphate binding [GO:0030170]; transaminase activity [GO:0008483]	GO:0008483; GO:0009058; GO:0030170
CD630_22690	EEMSTTGIGEGVAIPHAK	103.4	6	T	Q185E0	57	Q185E0	Q185E0	>tr|Q185E0|Q185E0_CLOD6 PTS system, fructose-specific IIABC component OS=Clostridium difficile (strain 630) GN=fruABC PE=4 SV=1	0.384583	81.016	57.798	89.011	54.668	90.453	52.432	75.319	NaN	103.4	PTS system, fructose-specific IIABC component (EC 2.7.1.69)	fruABC CD630_22690	fruABC		phosphoenolpyruvate-dependent sugar phosphotransferase system [GO:0009401]	integral component of membrane [GO:0016021]; plasma membrane [GO:0005886]	carbohydrate:proton symporter activity [GO:0005351]; D-glucosamine PTS permease activity [GO:0103111]; protein-N(PI)-phosphohistidine-fructose phosphotransferase system transporter activity [GO:0022877]	GO:0005351; GO:0005886; GO:0009401; GO:0016021; GO:0022877; GO:0103111
CD630_01190	KYGADCGVVISASHNPVEYNGIK	191.92	11	S	Q18CL0	98	Q18CL0	Q18CL0	>sp|Q18CL0|GLMM_CLOD6 Phosphoglucosamine mutase OS=Clostridium difficile (strain 630) GN=glmM PE=3 SV=2	0.80669	48.18	57.845	191.92	NaN	NaN	NaN	NaN	NaN	44.683	Phosphoglucosamine mutase (EC 5.4.2.10)	glmM CD630_01190	glmM	FUNCTION: Catalyzes the conversion of glucosamine-6-phosphate to glucosamine-1-phosphate. {ECO:0000255|HAMAP-Rule:MF_01554}.	carbohydrate metabolic process [GO:0005975]		magnesium ion binding [GO:0000287]; phosphoglucosamine mutase activity [GO:0008966]	GO:0000287; GO:0005975; GO:0008966
CD630_00500	LCVRPTSETIICTMYAK	77.221	9	T	Q18CD7	119	Q18CD7	Q18CD7	>sp|Q18CD7|SYP2_CLOD6 Proline--tRNA ligase 2 OS=Clostridium difficile (strain 630) GN=proS2 PE=3 SV=1	0.985062	NaN	58.093		77.221	41.256		58.107			Proline--tRNA ligase 2 (EC 6.1.1.15) (Prolyl-tRNA synthetase 2) (ProRS 2)	proS2 CD630_00500	proS2	FUNCTION: Catalyzes the attachment of proline to tRNA(Pro) in a two-step reaction: proline is first activated by ATP to form Pro-AMP and then transferred to the acceptor end of tRNA(Pro). {ECO:0000255|HAMAP-Rule:MF_01571}.	prolyl-tRNA aminoacylation [GO:0006433]	cytoplasm [GO:0005737]	ATP binding [GO:0005524]; proline-tRNA ligase activity [GO:0004827]	GO:0004827; GO:0005524; GO:0005737; GO:0006433
CD630_24320	GLSESDIYFK	148.78	3	S	Q182B8	100	Q182B8	Q182B8	>sp|Q182B8|SYGB_CLOD6 Glycine--tRNA ligase beta subunit OS=Clostridium difficile (strain 630) GN=glyS PE=3 SV=1	0.999953		58.098	148.78		NaN	145.14			140.45	Glycine--tRNA ligase beta subunit (EC 6.1.1.14) (Glycyl-tRNA synthetase beta subunit) (GlyRS)	glyS CD630_24320	glyS		arginyl-tRNA aminoacylation [GO:0006420]; glycyl-tRNA aminoacylation [GO:0006426]	cytoplasm [GO:0005737]	arginine-tRNA ligase activity [GO:0004814]; ATP binding [GO:0005524]; glycine-tRNA ligase activity [GO:0004820]	GO:0004814; GO:0004820; GO:0005524; GO:0005737; GO:0006420; GO:0006426
CD630_27930	IETAIELSSKYYNSDDKNAITDK	65.833	8	S	Q183M8	402	Q183M8	Q183M8	>tr|Q183M8|Q183M8_CLOD6 Precursor of the S-layer proteins OS=Clostridium difficile (strain 630) GN=slpA PE=1 SV=1	0.482635	44.341	58.107			65.833					Precursor of the S-layer proteins	slpA CD630_27930	slpA				identical protein binding [GO:0042802]	GO:0042802
CD630_00920	TLSDGWTTVTIDGKK	79.88	3	S	Q18CI4	215	Q18CI4	Q18CI4	>tr|Q18CI4|Q18CI4_CLOD6 Methionine aminopeptidase OS=Clostridium difficile (strain 630) GN=map1 PE=3 SV=1	0.992906		58.123	72.772		47.082	46.494			79.88	Methionine aminopeptidase (MAP) (MetAP) (EC 3.4.11.18) (Peptidase M)	map1 map CD630_00920	map1	FUNCTION: Removes the N-terminal methionine from nascent proteins. The N-terminal methionine is often cleaved when the second residue in the primary sequence is small and uncharged (Met-Ala-, Cys, Gly, Pro, Ser, Thr, or Val). Requires deformylation of the N(alpha)-formylated initiator methionine before it can be hydrolyzed. {ECO:0000256|ARBA:ARBA00002521, ECO:0000256|HAMAP-Rule:MF_01974}.	protein initiator methionine removal [GO:0070084]		metal ion binding [GO:0046872]; metalloaminopeptidase activity [GO:0070006]	GO:0046872; GO:0070006; GO:0070084
CD630_27510	VHLNDLSRVK	114.71	7	S	Q183I8	47	Q183I8	Q183I8	>tr|Q183I8|Q183I8_CLOD6 Uncharacterized protein OS=Clostridium difficile (strain 630) GN=CD630_27510 PE=4 SV=1	1	98.156	58.398	76.24	91.202	95.507	98.105	114.71	60.157	109.16	DUF4116 domain-containing protein	CD630_27510
CD630_18350	NLMRPGHADFTGNVR	66.606	11	T	Q187E5	109	Q187E5	Q187E5	>tr|Q187E5|Q187E5_CLOD6 Chorismate synthase OS=Clostridium difficile (strain 630) GN=aroC PE=3 SV=1	1	NaN	58.693			66.606					Chorismate synthase (CS) (EC 4.2.3.5) (5-enolpyruvylshikimate-3-phosphate phospholyase)	aroC CD630_18350	aroC	FUNCTION: Catalyzes the anti-1,4-elimination of the C-3 phosphate and the C-6 proR hydrogen from 5-enolpyruvylshikimate-3-phosphate (EPSP) to yield chorismate, which is the branch point compound that serves as the starting substrate for the three terminal pathways of aromatic amino acid biosynthesis. This reaction introduces a second double bond into the aromatic ring system. {ECO:0000256|HAMAP-R…	aromatic amino acid family biosynthetic process [GO:0009073]; cellular amino acid biosynthetic process [GO:0008652]; chorismate biosynthetic process [GO:0009423]		chorismate synthase activity [GO:0004107]	GO:0004107; GO:0008652; GO:0009073; GO:0009423
CD630_17300	AYSDGSYIYPVENSNNIK	101.24	6	S	Q186T9	90	Q186T9	Q186T9	>tr|Q186T9|Q186T9_CLOD6 Putative ATP-binding protein OS=Clostridium difficile (strain 630) GN=CD630_17300 PE=4 SV=1	0.602753		58.712	101.24		68.952					Iron-sulfur cluster carrier protein	CD630_17300		FUNCTION: Binds and transfers iron-sulfur (Fe-S) clusters to target apoproteins. Can hydrolyze ATP. {ECO:0000256|HAMAP-Rule:MF_02040}.	iron-sulfur cluster assembly [GO:0016226]		ATP binding [GO:0005524]; hydrolase activity [GO:0016787]; iron-sulfur cluster binding [GO:0051536]; metal ion binding [GO:0046872]	GO:0005524; GO:0016226; GO:0016787; GO:0046872; GO:0051536
CD630_17300	AYSDGSYIYPVENSNNIK	133.21	3	S	Q186T9	87	Q186T9	Q186T9	>tr|Q186T9|Q186T9_CLOD6 Putative ATP-binding protein OS=Clostridium difficile (strain 630) GN=CD630_17300 PE=4 SV=1	0.999052		58.712	133.21		68.952	83.723			120.71	Iron-sulfur cluster carrier protein	CD630_17300		FUNCTION: Binds and transfers iron-sulfur (Fe-S) clusters to target apoproteins. Can hydrolyze ATP. {ECO:0000256|HAMAP-Rule:MF_02040}.	iron-sulfur cluster assembly [GO:0016226]		ATP binding [GO:0005524]; hydrolase activity [GO:0016787]; iron-sulfur cluster binding [GO:0051536]; metal ion binding [GO:0046872]	GO:0005524; GO:0016226; GO:0016787; GO:0046872; GO:0051536
CD630_29660	ILINTPSSQGGIGDLYNFK	68.41	5	T	Q184F6	401	Q184F6	Q184F6	>tr|Q184F6|Q184F6_CLOD6 Aldehyde-alcohol dehydrogenase OS=Clostridium difficile (strain 630) GN=adhE PE=4 SV=1	0.443209		58.712	NaN			68.41	NaN			Aldehyde-alcohol dehydrogenase	adhE1 CD630_29660	adhE1		alcohol metabolic process [GO:0006066]; carbon utilization [GO:0015976]		acetaldehyde dehydrogenase (acetylating) activity [GO:0008774]; alcohol dehydrogenase (NAD+) activity [GO:0004022]; metal ion binding [GO:0046872]	GO:0004022; GO:0006066; GO:0008774; GO:0015976; GO:0046872
CD630_26190	CVNAFEGTTVYNYSNDEAATTLE	78.645	8	T	Q182V3	160	Q182V3	Q182V3	>tr|Q182V3|Q182V3_CLOD6 Putative cell-division initiation protein DivIVA OS=Clostridium difficile (strain 630) GN=CD630_26190 PE=4 SV=1	0.978982	78.645	58.812		64.27	71.678		69.845			Putative cell-division initiation protein DivIVA	CD630_26190			cell cycle [GO:0007049]; cell division [GO:0051301]	cytoplasm [GO:0005737]		GO:0005737; GO:0007049; GO:0051301
CD630_04360	WTETTVLGIIK	59.248	4	T	Q188M4	243	Q188M4	Q188M4	>tr|Q188M4|Q188M4_CLOD6 Putative recombinase Tn1549-like, CTn2-Orf34 OS=Clostridium difficile (strain 630) GN=CD630_04360 PE=4 SV=1	0.792317	52.891	59.248	48.527						NaN	Putative recombinase Tn1549-like, CTn2-Orf34	CD630_04360					DNA binding [GO:0003677]; DNA strand exchange activity [GO:0000150]	GO:0000150; GO:0003677
CD630_33080	TFGEIPSVIKNSISHR	59.339	14	S	Q180F2	430	Q180F2	Q180F2	>tr|Q180F2|Q180F2_CLOD6 Bifunctional enzyme, tRNA nucleotidyltransferase Nucleoside-triphosphatase OS=Clostridium difficile (strain 630) GN=rph PE=3 SV=1	0.623046		59.339				47.155			NaN	Multifunctional fusion protein [Includes: dITP/XTP pyrophosphatase (EC 3.6.1.66) (Non-canonical purine NTP pyrophosphatase) (Non-standard purine NTP pyrophosphatase) (Nucleoside-triphosphate diphosphatase) (Nucleoside-triphosphate pyrophosphatase) (NTPase); Ribonuclease PH (RNase PH) (EC 2.7.7.56) (tRNA nucleotidyltransferase)]	rph CD630_33080	rph	FUNCTION: Phosphorolytic 3'-5' exoribonuclease that plays an important role in tRNA 3'-end maturation. Removes nucleotide residues following the 3'-CCA terminus of tRNAs; can also add nucleotides to the ends of RNA molecules by using nucleoside diphosphates as substrates, but this may not be physiologically important. Probably plays a role in initiation of 16S rRNA degradation (leading to ribosom…	nucleotide metabolic process [GO:0009117]; purine nucleoside triphosphate catabolic process [GO:0009146]; rRNA catabolic process [GO:0016075]; rRNA processing [GO:0006364]; tRNA processing [GO:0008033]		3'-5'-exoribonuclease activity [GO:0000175]; dITP diphosphatase activity [GO:0035870]; ITP diphosphatase activity [GO:0036220]; metal ion binding [GO:0046872]; nucleoside-triphosphatase activity [GO:0017111]; nucleotide binding [GO:0000166]; tRNA binding [GO:0000049]; tRNA nucleotidyltransferase activity [GO:0009022]; XTP diphosphatase activity [GO:0036222]	GO:0000049; GO:0000166; GO:0000175; GO:0006364; GO:0008033; GO:0009022; GO:0009117; GO:0009146; GO:0016075; GO:0017111; GO:0035870; GO:0036220; GO:0036222; GO:0046872
CD630_36640	TNVNKDDILVTSGSQQGLDFAGK	155.09	14	S	Q181R8	101	Q181R8	Q181R8	>tr|Q181R8|Q181R8_CLOD6 Putative aminotransferase OS=Clostridium difficile (strain 630) GN=CD630_36640 PE=4 SV=1	0.938091		59.536	90.299		NaN	75.018			155.09	Putative aminotransferase (EC 2.6.1.-)	CD630_36640			biosynthetic process [GO:0009058]		pyridoxal phosphate binding [GO:0030170]; transaminase activity [GO:0008483]	GO:0008483; GO:0009058; GO:0030170
CD630_26820	ALASQALSIFGDHQDVMAAR	140.2	8	S	Q183B6	122	Q183B6	Q183B6	>tr|Q183B6|Q183B6_CLOD6 Pyruvate-flavodoxin oxidoreductase OS=Clostridium difficile (strain 630) GN=pfo PE=3 SV=1	0.999986	NaN	59.561	96.052		NaN	70.316		NaN	140.2	Pyruvate-ferredoxin oxidoreductase (EC 1.2.7.-)	pfo CD630_26820	pfo		electron transport chain [GO:0022900]		4 iron, 4 sulfur cluster binding [GO:0051539]; iron ion binding [GO:0005506]; oxidoreductase activity, acting on the aldehyde or oxo group of donors [GO:0016903]; thiamine pyrophosphate binding [GO:0030976]	GO:0005506; GO:0016903; GO:0022900; GO:0030976; GO:0051539
CD630_01870	SKVDVVDILKK	115.91	1	S	Q18CS5	2	Q18CS5	Q18CS5	>sp|Q18CS5|PYRE_CLOD6 Orotate phosphoribosyltransferase OS=Clostridium difficile (strain 630) GN=pyrE PE=3 SV=1	1	NaN	59.634	103.32	NaN	76.156	92.842			115.91	Orotate phosphoribosyltransferase (OPRT) (OPRTase) (EC 2.4.2.10)	pyrE CD630_01870	pyrE	FUNCTION: Catalyzes the transfer of a ribosyl phosphate group from 5-phosphoribose 1-diphosphate to orotate, leading to the formation of orotidine monophosphate (OMP). {ECO:0000255|HAMAP-Rule:MF_01208}.	'de novo' UMP biosynthetic process [GO:0044205]; nucleoside metabolic process [GO:0009116]; pyrimidine nucleobase biosynthetic process [GO:0019856]		magnesium ion binding [GO:0000287]; orotate phosphoribosyltransferase activity [GO:0004588]	GO:0000287; GO:0004588; GO:0009116; GO:0019856; GO:0044205
CD630_13220	IADEMSGIMSK	124.78	10	S	Q18BI5	361	Q18BI5	Q18BI5	>tr|Q18BI5|Q18BI5_CLOD6 Aspartokinase OS=Clostridium difficile (strain 630) GN=dapG PE=3 SV=1	0.999984		59.634	124.78		76.795	101.01			104.94	Aspartokinase (EC 2.7.2.4)	dapG CD630_13220	dapG	FUNCTION: Catalyzes the phosphorylation of the beta-carboxyl group of aspartic acid with ATP to yield 4-phospho-L-aspartate, which is involved in the branched biosynthetic pathway leading to the biosynthesis of amino acids threonine, isoleucine and methionine. {ECO:0000256|ARBA:ARBA00003121}.	lysine biosynthetic process via diaminopimelate [GO:0009089]; threonine biosynthetic process [GO:0009088]		aspartate kinase activity [GO:0004072]; ATP binding [GO:0005524]	GO:0004072; GO:0005524; GO:0009088; GO:0009089
CD630_22690	LSTILMDEDFR	151.7	3	T	Q185E0	122	Q185E0	Q185E0	>tr|Q185E0|Q185E0_CLOD6 PTS system, fructose-specific IIABC component OS=Clostridium difficile (strain 630) GN=fruABC PE=4 SV=1	0.999916	82.515	59.75	151.7	70.373	65.12	99.404	83.351		135.94	PTS system, fructose-specific IIABC component (EC 2.7.1.69)	fruABC CD630_22690	fruABC		phosphoenolpyruvate-dependent sugar phosphotransferase system [GO:0009401]	integral component of membrane [GO:0016021]; plasma membrane [GO:0005886]	carbohydrate:proton symporter activity [GO:0005351]; D-glucosamine PTS permease activity [GO:0103111]; protein-N(PI)-phosphohistidine-fructose phosphotransferase system transporter activity [GO:0022877]	GO:0005351; GO:0005886; GO:0009401; GO:0016021; GO:0022877; GO:0103111
CD630_32500	FLTTYKDSDREYYALTQR	133.78	5	Y	Q17ZZ7	63	Q17ZZ7	Q17ZZ7	>tr|Q17ZZ7|Q17ZZ7_CLOD6 Uncharacterized protein OS=Clostridium difficile (strain 630) GN=CD630_32500 PE=4 SV=2	0.963136		59.983	133.78		53.453	113.88				Uncharacterized protein	CD630_32500
CD630_19930	IGVIGGGSITYPNAR	60.062	8	S	Q187V4	92	Q187V4	Q187V4	>tr|Q187V4|Q187V4_CLOD6 Putative decarboxylase OS=Clostridium difficile (strain 630) GN=CD630_19930 PE=4 SV=1	0.984342		60.062	51.566		49.773	45.347				Putative decarboxylase	CD630_19930					peroxiredoxin activity [GO:0051920]	GO:0051920
CD630_32270	MVNLNDAYEIAR	81.709	8	Y	Q17ZX2	8	Q17ZX2	Q17ZX2	>sp|Q17ZX2|DAPH_CLOD6 2,3,4,5-tetrahydropyridine-2,6-dicarboxylate N-acetyltransferase OS=Clostridium difficile (strain 630) GN=dapH PE=3 SV=1	1		60.157	81.709						69.03	2,3,4,5-tetrahydropyridine-2,6-dicarboxylate N-acetyltransferase (EC 2.3.1.89) (Tetrahydrodipicolinate N-acetyltransferase) (THP acetyltransferase) (Tetrahydropicolinate acetylase)	dapH CD630_32270	dapH	FUNCTION: Catalyzes the transfer of an acetyl group from acetyl-CoA to tetrahydrodipicolinate. {ECO:0000255|HAMAP-Rule:MF_01691}.	diaminopimelate biosynthetic process [GO:0019877]; lysine biosynthetic process via diaminopimelate [GO:0009089]		tetrahydrodipicolinate N-acetyltransferase activity [GO:0047200]	GO:0009089; GO:0019877; GO:0047200
CD630_03330	SLLVFGHK	63.426	1	S	Q18D73	2	Q18D73	Q18D73	>tr|Q18D73|Q18D73_CLOD6 Putative inorganic pyrophosphatase OS=Clostridium difficile (strain 630) GN=ppaC PE=3 SV=1	1	63.426	60.167	46.968	55.249	60.167	NaN	57.267		NaN	Pyrophosphate phospho-hydrolase (EC 3.6.1.1)	ppaC CD630_03330	ppaC			cytoplasm [GO:0005737]	inorganic diphosphatase activity [GO:0004427]; metal ion binding [GO:0046872]	GO:0004427; GO:0005737; GO:0046872
CD630_12230	EMSQGKDTTTGHWEMTGIIVDKPFK	131.82	10	T	Q18B86	85	Q18B86	Q18B86	>sp|Q18B86|DEOB_CLOD6 Phosphopentomutase OS=Clostridium difficile (strain 630) GN=deoB PE=3 SV=1	0.522079	131.82	60.382	124.08	122.53	79.512	95.459	118.05	67.11	49.076	Phosphopentomutase (EC 5.4.2.7) (Phosphodeoxyribomutase)	deoB CD630_12230	deoB	FUNCTION: Phosphotransfer between the C1 and C5 carbon atoms of pentose. {ECO:0000255|HAMAP-Rule:MF_00740}.	5-phosphoribose 1-diphosphate biosynthetic process [GO:0006015]; cellular metabolic compound salvage [GO:0043094]; deoxyribonucleotide catabolic process [GO:0009264]	cytoplasm [GO:0005737]	magnesium ion binding [GO:0000287]; manganese ion binding [GO:0030145]; phosphopentomutase activity [GO:0008973]	GO:0000287; GO:0005737; GO:0006015; GO:0008973; GO:0009264; GO:0030145; GO:0043094
CD630_17490	VKPTYVMHLPNTSKGEFAYK	61.437	12	T	Q186V7	129	Q186V7	Q186V7	>tr|Q186V7|Q186V7_CLOD6 Putative 2-hydroxyacyl-CoA dehydratase OS=Clostridium difficile (strain 630) GN=CD630_17490 PE=4 SV=1	0.499982	NaN	60.472			NaN	58.373	NaN		61.437	Putative 2-hydroxyacyl-CoA dehydratase (EC 4.2.1.-)	CD630_17490					lyase activity [GO:0016829]	GO:0016829
CD630_08370	AYSDSDLDYKK	162.13	5	S	Q18A30	161	Q18A30	Q18A30	>tr|Q18A30|Q18A30_CLOD6 Putative nitroreductase OS=Clostridium difficile (strain 630) GN=CD630_08370 PE=4 SV=1	0.999997		60.621	103.9		56.569	162.13			142.58	Putative nitroreductase	CD630_08370					oxidoreductase activity [GO:0016491]	GO:0016491
CD630_12750	FSDEYTQNVLK	60.901	6	T	Q18BE1	79	Q18BE1	Q18BE1	>tr|Q18BE1|Q18BE1_CLOD6 GTP-sensing transcriptional pleiotropic repressor CodY OS=Clostridium difficile (strain 630) GN=codY PE=3 SV=1	0.996522		60.901								GTP-sensing transcriptional pleiotropic repressor CodY	codY CD630_12750	codY	FUNCTION: DNA-binding protein that represses the expression of many genes that are induced as cells make the transition from rapid exponential growth to stationary phase. It is a GTP-binding protein that senses the intracellular GTP concentration as an indicator of nutritional limitations. At low GTP concentration it no longer binds GTP and stop to act as a transcriptional repressor. {ECO:0000256…	negative regulation of transcription, DNA-templated [GO:0045892]	cytoplasm [GO:0005737]; protein-DNA complex [GO:0032993]	DNA-binding transcription repressor activity [GO:0001217]; GTP binding [GO:0005525]; transcription cis-regulatory region binding [GO:0000976]	GO:0000976; GO:0001217; GO:0005525; GO:0005737; GO:0032993; GO:0045892
CD630_14890	LIGEESIILPK	60.937	6	S	Q18C09	240	Q18C09	Q18C09	>sp|Q18C09|METN_CLOD6 Methionine import ATP-binding protein MetN OS=Clostridium difficile (strain 630) GN=metN PE=3 SV=1	1		60.937	48.214		40.014	57.525			47.774	Methionine import ATP-binding protein MetN (EC 7.4.2.11)	metN CD630_14890	metN	FUNCTION: Part of the ABC transporter complex MetNIQ involved in methionine import. Responsible for energy coupling to the transport system. {ECO:0000255|HAMAP-Rule:MF_01719}.		plasma membrane [GO:0005886]	ABC-type D-methionine transporter activity [GO:0033232]; ATP binding [GO:0005524]	GO:0005524; GO:0005886; GO:0033232
CD630_07590	ATLEDAMEHPEEYPQLTIR	61.039	17	T	Q189V5	712	Q189V5	Q189V5	>tr|Q189V5|Q189V5_CLOD6 Formate acetyltransferase (Pyruvate formate-lyase) OS=Clostridium difficile (strain 630) GN=plfB PE=3 SV=1	0.999997		61.039		NaN	60.8					Formate acetyltransferase (EC 2.3.1.54) (Pyruvate formate-lyase)	plfB CD630_07590	plfB		glucose metabolic process [GO:0006006]	cytoplasm [GO:0005737]	formate C-acetyltransferase activity [GO:0008861]; lyase activity [GO:0016829]	GO:0005737; GO:0006006; GO:0008861; GO:0016829
CD630_13180	TISQPKPELSPYAPK	142.85	3	S	Q18BI4	544	Q18BI4	Q18BI4	>sp|Q18BI4|PNP_CLOD6 Polyribonucleotide nucleotidyltransferase OS=Clostridium difficile (strain 630) GN=pnp PE=3 SV=1	0.999464		61.139	142.85		70.452	99.603			131.56	Polyribonucleotide nucleotidyltransferase (EC 2.7.7.8) (Polynucleotide phosphorylase) (PNPase)	pnp CD630_13180	pnp	FUNCTION: Involved in mRNA degradation. Catalyzes the phosphorolysis of single-stranded polyribonucleotides processively in the 3'- to 5'-direction. {ECO:0000255|HAMAP-Rule:MF_01595}.	mRNA catabolic process [GO:0006402]; RNA processing [GO:0006396]	cytoplasm [GO:0005737]	magnesium ion binding [GO:0000287]; polyribonucleotide nucleotidyltransferase activity [GO:0004654]; RNA binding [GO:0003723]	GO:0000287; GO:0003723; GO:0004654; GO:0005737; GO:0006396; GO:0006402
CD630_25780	AVSNSTMTNIGSIIGSVHYFSPEQAK	169.94	16	S	Q182R7	173	Q182R7	Q182R7	>tr|Q182R7|Q182R7_CLOD6 Putative serine/threonine-protein kinase and phosphatase OS=Clostridium difficile (strain 630) GN=CD630_25780 PE=4 SV=1	0.999852		61.241	125.59	NaN	83.567	121.09		NaN	169.94	Non-specific serine/threonine protein kinase (EC 2.7.11.1)	stk CD630_25780	stk			integral component of membrane [GO:0016021]	ATP binding [GO:0005524]; protein serine kinase activity [GO:0106310]; protein threonine kinase activity [GO:0106311]	GO:0005524; GO:0016021; GO:0106310; GO:0106311
CD630_30970	ALEQIQDAAFSTGILGK	154.08	11	S	Q184T4	512	Q184T4	Q184T4	>tr|Q184T4|Q184T4_CLOD6 PTS system, beta-glucoside-specific IIABC component OS=Clostridium difficile (strain 630) GN=bglF PE=4 SV=1	0.831604		61.437	152.48	47.648	72.058	154.08	55.128		127.07	PTS system, beta-glucoside-specific IIABC component, bglF2 (EC 2.7.1.69)	bglF2 CD630_30970	bglF2		phosphoenolpyruvate-dependent sugar phosphotransferase system [GO:0009401]	integral component of membrane [GO:0016021]; plasma membrane [GO:0005886]	D-glucosamine PTS permease activity [GO:0103111]; kinase activity [GO:0016301]; protein-N(PI)-phosphohistidine-sugar phosphotransferase activity [GO:0008982]	GO:0005886; GO:0008982; GO:0009401; GO:0016021; GO:0016301; GO:0103111
CD630_08250	LLHDGMPSTEENLKDAAAGENYEWTDMYAK	77.731	22	Y	Q18A24	83	Q18A24	Q18A24	>tr|Q18A24|Q18A24_CLOD6 Rubrerythrin OS=Clostridium difficile (strain 630) GN=rbr PE=4 SV=1	0.973076	NaN	61.538	77.149	NaN		56.366			77.731	Rubrerythrin	rbr CD630_08250	rbr				iron ion binding [GO:0005506]; oxidoreductase activity [GO:0016491]	GO:0005506; GO:0016491
CD630_27930	GIASSVINK	75.416	4	S	Q183M8	707	Q183M8	Q183M8	>tr|Q183M8|Q183M8_CLOD6 Precursor of the S-layer proteins OS=Clostridium difficile (strain 630) GN=slpA PE=1 SV=1	0.84859	53.567	61.577	75.416			69.672	67.214		55.801	Precursor of the S-layer proteins	slpA CD630_27930	slpA				identical protein binding [GO:0042802]	GO:0042802
CD630_29660	SAYSSGKPAIGVGAGNTPAIIDDSADIK	98.397	1	S	Q184F6	204	Q184F6	Q184F6	>tr|Q184F6|Q184F6_CLOD6 Aldehyde-alcohol dehydrogenase OS=Clostridium difficile (strain 630) GN=adhE PE=4 SV=1	0.914967		61.642	98.397		51.268	47.506			89.186	Aldehyde-alcohol dehydrogenase	adhE1 CD630_29660	adhE1		alcohol metabolic process [GO:0006066]; carbon utilization [GO:0015976]		acetaldehyde dehydrogenase (acetylating) activity [GO:0008774]; alcohol dehydrogenase (NAD+) activity [GO:0004022]; metal ion binding [GO:0046872]	GO:0004022; GO:0006066; GO:0008774; GO:0015976; GO:0046872
CD630_00900	SYQGFLK	98.055	1	S	Q18CH6	416	Q18CH6	Q18CH6	>tr|Q18CH6|Q18CH6_CLOD6 Protein translocase subunit SecY OS=Clostridium difficile (strain 630) GN=prlA PE=3 SV=1	0.999989	NaN	61.78	76.17		43.149	98.055			83.783	Protein translocase subunit SecY	SecY secY CD630_00900	SecY	FUNCTION: The central subunit of the protein translocation channel SecYEG. Consists of two halves formed by TMs 1-5 and 6-10. These two domains form a lateral gate at the front which open onto the bilayer between TMs 2 and 7, and are clamped together by SecE at the back. The channel is closed by both a pore ring composed of hydrophobic SecY resides and a short helix (helix 2A) on the extracellula…	intracellular protein transmembrane transport [GO:0065002]; protein targeting [GO:0006605]; protein transport by the Sec complex [GO:0043952]	integral component of membrane [GO:0016021]; plasma membrane [GO:0005886]		GO:0005886; GO:0006605; GO:0016021; GO:0043952; GO:0065002
CD630_08870	MKVDPLTTQVYDYISK	61.959	8	T	Q18A76	8	Q18A76	Q18A76	>tr|Q18A76|Q18A76_CLOD6 Transcriptional regulator, GntR family OS=Clostridium difficile (strain 630) GN=CD630_08870 PE=4 SV=1	0.974323	NaN	61.959								Transcriptional regulator, GntR family	CD630_08870					DNA binding [GO:0003677]; DNA-binding transcription factor activity [GO:0003700]	GO:0003677; GO:0003700
CD630_34690	AMELVASSKLR	84.753	8	S	Q180W7	32	Q180W7	Q180W7	>tr|Q180W7|Q180W7_CLOD6 ATP synthase gamma chain OS=Clostridium difficile (strain 630) GN=atpG PE=3 SV=1	0.83295		62.081	84.753		NaN	60.937				ATP synthase gamma chain (ATP synthase F1 sector gamma subunit) (F-ATPase gamma subunit)	atpG CD630_34690	atpG	FUNCTION: Produces ATP from ADP in the presence of a proton gradient across the membrane. The gamma chain is believed to be important in regulating ATPase activity and the flow of protons through the CF(0) complex. {ECO:0000256|HAMAP-Rule:MF_00815}.	plasma membrane ATP synthesis coupled proton transport [GO:0042777]	plasma membrane [GO:0005886]; proton-transporting ATP synthase complex, catalytic core F(1) [GO:0045261]	ATP binding [GO:0005524]; hydrolase activity [GO:0016787]; proton-transporting ATP synthase activity, rotational mechanism [GO:0046933]	GO:0005524; GO:0005886; GO:0016787; GO:0042777; GO:0045261; GO:0046933
CD630_34690	AMELVASSKLR	87.083	7	S	Q180W7	31	Q180W7	Q180W7	>tr|Q180W7|Q180W7_CLOD6 ATP synthase gamma chain OS=Clostridium difficile (strain 630) GN=atpG PE=3 SV=1	0.740481		62.081	87.083		NaN	59.75				ATP synthase gamma chain (ATP synthase F1 sector gamma subunit) (F-ATPase gamma subunit)	atpG CD630_34690	atpG	FUNCTION: Produces ATP from ADP in the presence of a proton gradient across the membrane. The gamma chain is believed to be important in regulating ATPase activity and the flow of protons through the CF(0) complex. {ECO:0000256|HAMAP-Rule:MF_00815}.	plasma membrane ATP synthesis coupled proton transport [GO:0042777]	plasma membrane [GO:0005886]; proton-transporting ATP synthase complex, catalytic core F(1) [GO:0045261]	ATP binding [GO:0005524]; hydrolase activity [GO:0016787]; proton-transporting ATP synthase activity, rotational mechanism [GO:0046933]	GO:0005524; GO:0005886; GO:0016787; GO:0042777; GO:0045261; GO:0046933
CD630_35440	IVGLTSPAVSER	62.104	10	S	Q181E4	35	Q181E4	Q181E4	>tr|Q181E4|Q181E4_CLOD6 Transcriptional regulator, AsnC/Lrp family OS=Clostridium difficile (strain 630) GN=CD630_35440 PE=4 SV=1	0.994771		62.104								Transcriptional regulator, AsnC/Lrp family	CD630_35440					sequence-specific DNA binding [GO:0043565]	GO:0043565
CD630_13570	SLDPYQAMQFK	99.568	5	Y	Q18BM5	29	Q18BM5	Q18BM5	>tr|Q18BM5|Q18BM5_CLOD6 Putative peptidyl-prolyl isomerase OS=Clostridium difficile (strain 630) GN=CD630_13570 PE=4 SV=1	1		62.166	99.568		54.343	79.201			99.568	Peptidylprolyl isomerase (EC 5.2.1.8)	CD630_13570					peptidyl-prolyl cis-trans isomerase activity [GO:0003755]	GO:0003755
CD630_13290	LESISGITSDKAK	139.08	9	S	Q18BJ3	145	Q18BJ3	Q18BJ3	>sp|Q18BJ3|RNY_CLOD6 Ribonuclease Y OS=Clostridium difficile (strain 630) GN=rny PE=3 SV=2	0.959597		62.193	90.706			139.08			123.85	Ribonuclease Y (RNase Y) (EC 3.1.-.-)	rny CD630_13290	rny	FUNCTION: Endoribonuclease that initiates mRNA decay. {ECO:0000255|HAMAP-Rule:MF_00335}.	mRNA catabolic process [GO:0006402]	integral component of membrane [GO:0016021]; plasma membrane [GO:0005886]	endoribonuclease activity [GO:0004521]; RNA binding [GO:0003723]	GO:0003723; GO:0004521; GO:0005886; GO:0006402; GO:0016021
CD630_26320	VIVSPIAGTTR	103.67	4	S	Q182W6	207	Q182W6	Q182W6	>tr|Q182W6|Q182W6_CLOD6 GTPase Der OS=Clostridium difficile (strain 630) GN=der PE=3 SV=1	0.999999		62.287	79.614		52.527	88.706			103.67	GTPase Der (GTP-binding protein EngA)	der CD630_26320	der	FUNCTION: GTPase that plays an essential role in the late steps of ribosome biogenesis. {ECO:0000256|HAMAP-Rule:MF_00195, ECO:0000256|RuleBase:RU004481}.	ribosome biogenesis [GO:0042254]		GTP binding [GO:0005525]	GO:0005525; GO:0042254
CD630_34700	MNLKPEEISSIIK	116.78	9	S	Q180W8	9	Q180W8	Q180W8	>sp|Q180W8|ATPA_CLOD6 ATP synthase subunit alpha OS=Clostridium difficile (strain 630) GN=atpA PE=3 SV=1	0.980583	70.748	62.469	68.189	116.78	66.106	85.469	101.15	89.484	110.35	ATP synthase subunit alpha (EC 7.1.2.2) (ATP synthase F1 sector subunit alpha) (F-ATPase subunit alpha)	atpA CD630_34700	atpA	FUNCTION: Produces ATP from ADP in the presence of a proton gradient across the membrane. The alpha chain is a regulatory subunit. {ECO:0000255|HAMAP-Rule:MF_01346}.		plasma membrane [GO:0005886]; proton-transporting ATP synthase complex, catalytic core F(1) [GO:0045261]	ATP binding [GO:0005524]; proton-transporting ATPase activity, rotational mechanism [GO:0046961]; proton-transporting ATP synthase activity, rotational mechanism [GO:0046933]	GO:0005524; GO:0005886; GO:0045261; GO:0046933; GO:0046961
CD630_35230	SLGQNFLIDSNIIDK	193.85	10	S	Q181C1	33	Q181C1	Q181C1	>sp|Q181C1|RSMA_CLOD6 Ribosomal RNA small subunit methyltransferase A OS=Clostridium difficile (strain 630) GN=rsmA PE=3 SV=1	1	40.432	62.589	193.85	NaN	65.16	91.276			106.39	Ribosomal RNA small subunit methyltransferase A (EC 2.1.1.182) (16S rRNA (adenine(1518)-N(6)/adenine(1519)-N(6))-dimethyltransferase) (16S rRNA dimethyladenosine transferase) (16S rRNA dimethylase) (S-adenosylmethionine-6-N', N'-adenosyl(rRNA) dimethyltransferase)	rsmA ksgA CD630_35230	rsmA	FUNCTION: Specifically dimethylates two adjacent adenosines (A1518 and A1519) in the loop of a conserved hairpin near the 3'-end of 16S rRNA in the 30S particle. May play a critical role in biogenesis of 30S subunits. {ECO:0000255|HAMAP-Rule:MF_00607}.		cytoplasm [GO:0005737]	16S rRNA (adenine(1518)-N(6)/adenine(1519)-N(6))-dimethyltransferase activity [GO:0052908]; RNA binding [GO:0003723]	GO:0003723; GO:0005737; GO:0052908
CD630_00830	TSKVLVEGVNVITK	104.84	2	S	Q18CG6	31	Q18CG6	Q18CG6	>sp|Q18CG6|RL24_CLOD6 50S ribosomal protein L24 OS=Clostridium difficile (strain 630) GN=rplX PE=3 SV=2	0.746601	NaN	62.658	93.371		68.525	88.781	NaN		104.84	50S ribosomal protein L24	rplX CD630_00830	rplX	FUNCTION: One of two assembly initiator proteins, it binds directly to the 5'-end of the 23S rRNA, where it nucleates assembly of the 50S subunit. {ECO:0000255|HAMAP-Rule:MF_01326}.; FUNCTION: One of the proteins that surrounds the polypeptide exit tunnel on the outside of the subunit. {ECO:0000255|HAMAP-Rule:MF_01326}.	translation [GO:0006412]	ribosome [GO:0005840]	rRNA binding [GO:0019843]; structural constituent of ribosome [GO:0003735]	GO:0003735; GO:0005840; GO:0006412; GO:0019843
CD630_00830	TSKVLVEGVNVITK	104.84	1	T	Q18CG6	30	Q18CG6	Q18CG6	>sp|Q18CG6|RL24_CLOD6 50S ribosomal protein L24 OS=Clostridium difficile (strain 630) GN=rplX PE=3 SV=2	0.5	NaN	62.658	93.371		68.525	88.781	NaN		104.84	50S ribosomal protein L24	rplX CD630_00830	rplX	FUNCTION: One of two assembly initiator proteins, it binds directly to the 5'-end of the 23S rRNA, where it nucleates assembly of the 50S subunit. {ECO:0000255|HAMAP-Rule:MF_01326}.; FUNCTION: One of the proteins that surrounds the polypeptide exit tunnel on the outside of the subunit. {ECO:0000255|HAMAP-Rule:MF_01326}.	translation [GO:0006412]	ribosome [GO:0005840]	rRNA binding [GO:0019843]; structural constituent of ribosome [GO:0003735]	GO:0003735; GO:0005840; GO:0006412; GO:0019843
CD630_01940	LRGTFDVVAVK	94.569	4	T	Q18CT5;Q45SV3	268;73	Q18CT5	Q18CT5	>sp|Q18CT5|CH60_CLOD6 60 kDa chaperonin OS=Clostridium difficile (strain 630) GN=groL PE=3 SV=1;>tr|Q45SV3|Q45SV3_CLODI Heat shock protein GroEL (Fragment) OS=Clostridium difficile GN=groEL PE=4 SV=1	1	73.834	62.813	94.569		80.387	80.361	NaN		82.663	Chaperonin GroEL (EC 5.6.1.7) (60 kDa chaperonin) (Chaperonin-60) (Cpn60)	groEL groL CD630_01940	groEL	FUNCTION: Together with its co-chaperonin GroES, plays an essential role in assisting protein folding. The GroEL-GroES system forms a nano-cage that allows encapsulation of the non-native substrate proteins and provides a physical environment optimized to promote and accelerate protein folding. {ECO:0000255|HAMAP-Rule:MF_00600}.	protein refolding [GO:0042026]	cytoplasm [GO:0005737]	ATP binding [GO:0005524]; unfolded protein binding [GO:0051082]	GO:0005524; GO:0005737; GO:0042026; GO:0051082
CD630_02290	SVSSNIVVNNYLK	65.528	4	S	Q18CW7	8	Q18CW7	Q18CW7	>tr|Q18CW7|Q18CW7_CLOD6 Negative regulator of flagellin synthesis (Anti-sigma-d factor) OS=Clostridium difficile (strain 630) GN=flgM PE=4 SV=1	0.923961		62.861	65.374		65.528				50.874	Negative regulator of flagellin synthesis	flgM CD630_02290	flgM		bacterial-type flagellum organization [GO:0044781]; negative regulation of transcription, DNA-templated [GO:0045892]			GO:0044781; GO:0045892
CD630_03990	IVSIYEGTSEVQK	120.7	9	S	Q188I5	364	Q188I5	Q188I5	>tr|Q188I5|Q188I5_CLOD6 Acyl-CoA dehydrogenase, short-chain specific OS=Clostridium difficile (strain 630) GN=acdB PE=3 SV=1	0.843305		63.062	120.7		69.379					Acyl-CoA dehydrogenase, short-chain specific (EC 1.3.99.-)	acdB CD630_03990	acdB				acyl-CoA dehydrogenase activity [GO:0003995]; flavin adenine dinucleotide binding [GO:0050660]	GO:0003995; GO:0050660
CD630_27550	MVLGFLTDIGGRTSHTAIMSR	102.21	14	S	Q183J1	187	Q183J1	Q183J1	>tr|Q183J1|Q183J1_CLOD6 Phosphoenolpyruvate-protein phosphotransferase OS=Clostridium difficile (strain 630) GN=ptsI PE=3 SV=1	0.504654	44.167	63.138	81.553	64.502	43.241	85.376	64.27	44.74	102.21	Phosphoenolpyruvate-protein phosphotransferase (EC 2.7.3.9) (Phosphotransferase system, enzyme I)	ptsI CD630_27550	ptsI	FUNCTION: General (non sugar-specific) component of the phosphoenolpyruvate-dependent sugar phosphotransferase system (sugar PTS). This major carbohydrate active-transport system catalyzes the phosphorylation of incoming sugar substrates concomitantly with their translocation across the cell membrane. Enzyme I transfers the phosphoryl group from phosphoenolpyruvate (PEP) to the phosphoryl carrier…	phosphoenolpyruvate-dependent sugar phosphotransferase system [GO:0009401]	cytoplasm [GO:0005737]	kinase activity [GO:0016301]; metal ion binding [GO:0046872]; phosphoenolpyruvate-protein phosphotransferase activity [GO:0008965]	GO:0005737; GO:0008965; GO:0009401; GO:0016301; GO:0046872
CD630_34700	SVYEPLQTGIK	90.861	1	S	Q180W8	141	Q180W8	Q180W8	>sp|Q180W8|ATPA_CLOD6 ATP synthase subunit alpha OS=Clostridium difficile (strain 630) GN=atpA PE=3 SV=1	0.999708	65.895	63.185	90.861	64.798	69.258	84.297	47.724		58.268	ATP synthase subunit alpha (EC 7.1.2.2) (ATP synthase F1 sector subunit alpha) (F-ATPase subunit alpha)	atpA CD630_34700	atpA	FUNCTION: Produces ATP from ADP in the presence of a proton gradient across the membrane. The alpha chain is a regulatory subunit. {ECO:0000255|HAMAP-Rule:MF_01346}.		plasma membrane [GO:0005886]; proton-transporting ATP synthase complex, catalytic core F(1) [GO:0045261]	ATP binding [GO:0005524]; proton-transporting ATPase activity, rotational mechanism [GO:0046961]; proton-transporting ATP synthase activity, rotational mechanism [GO:0046933]	GO:0005524; GO:0005886; GO:0045261; GO:0046933; GO:0046961
CD630_30310	VGDLIDENLISKK	136.62	11	S	Q184L9	45	Q184L9	Q184L9	>tr|Q184L9|Q184L9_CLOD6 Transcription antiterminator, PTS operon regulator OS=Clostridium difficile (strain 630) GN=CD630_30310 PE=4 SV=1	1		63.436	136.62	NaN		117.27			131.63	Transcription antiterminator, PTS operon regulator	CD630_30310			regulation of transcription, DNA-templated [GO:0006355]		RNA binding [GO:0003723]	GO:0003723; GO:0006355
CD630_34690	RTAMESATDNANEMLSNLELSYNR	63.706	21	S	Q180W7	268	Q180W7	Q180W7	>tr|Q180W7|Q180W7_CLOD6 ATP synthase gamma chain OS=Clostridium difficile (strain 630) GN=atpG PE=3 SV=1	0.999279		63.706								ATP synthase gamma chain (ATP synthase F1 sector gamma subunit) (F-ATPase gamma subunit)	atpG CD630_34690	atpG	FUNCTION: Produces ATP from ADP in the presence of a proton gradient across the membrane. The gamma chain is believed to be important in regulating ATPase activity and the flow of protons through the CF(0) complex. {ECO:0000256|HAMAP-Rule:MF_00815}.	plasma membrane ATP synthesis coupled proton transport [GO:0042777]	plasma membrane [GO:0005886]; proton-transporting ATP synthase complex, catalytic core F(1) [GO:0045261]	ATP binding [GO:0005524]; hydrolase activity [GO:0016787]; proton-transporting ATP synthase activity, rotational mechanism [GO:0046933]	GO:0005524; GO:0005886; GO:0016787; GO:0042777; GO:0045261; GO:0046933
CD630_00790	TEGYSEGNVPLQTLR	197.1	5	S	Q18CG5	170	Q18CG5	Q18CG5	>sp|Q18CG5|RS3_CLOD6 30S ribosomal protein S3 OS=Clostridium difficile (strain 630) GN=rpsC PE=3 SV=1	1		63.998	176.94		43.164	172.93			197.1	30S ribosomal protein S3	rpsC CD630_00790	rpsC	FUNCTION: Binds the lower part of the 30S subunit head. Binds mRNA in the 70S ribosome, positioning it for translation. {ECO:0000255|HAMAP-Rule:MF_01309}.	translation [GO:0006412]	ribosome [GO:0005840]	mRNA binding [GO:0003729]; rRNA binding [GO:0019843]; structural constituent of ribosome [GO:0003735]	GO:0003729; GO:0003735; GO:0005840; GO:0006412; GO:0019843
CD630_00620	SGTVTFDVAK	174.87	5	T	Q18CE9	147	Q18CE9	Q18CE9	>sp|Q18CE9|RL1_CLOD6 50S ribosomal protein L1 OS=Clostridium difficile (strain 630) GN=rplA PE=3 SV=1	0.999144	62.732	64.104	174.87	64.104	79.886	NaN	90.156	62.732	60.893	50S ribosomal protein L1	rplA CD630_00620	rplA	FUNCTION: Binds directly to 23S rRNA. The L1 stalk is quite mobile in the ribosome, and is involved in E site tRNA release. {ECO:0000255|HAMAP-Rule:MF_01318}.; FUNCTION: Protein L1 is also a translational repressor protein, it controls the translation of the L11 operon by binding to its mRNA. {ECO:0000255|HAMAP-Rule:MF_01318}.	regulation of translation [GO:0006417]; translation [GO:0006412]	large ribosomal subunit [GO:0015934]	rRNA binding [GO:0019843]; structural constituent of ribosome [GO:0003735]; tRNA binding [GO:0000049]	GO:0000049; GO:0003735; GO:0006412; GO:0006417; GO:0015934; GO:0019843
CD630_36750	INYSSIEGLR	149.83	4	S	Q181S8	577	Q181S8	Q181S8	>sp|Q181S8|MNMG_CLOD6 tRNA uridine 5-carboxymethylaminomethyl modification enzyme MnmG OS=Clostridium difficile (strain 630) GN=mnmG PE=3 SV=1	0.995977		64.224	149.83		74.216	120.53			111.96	tRNA uridine 5-carboxymethylaminomethyl modification enzyme MnmG (Glucose-inhibited division protein A)	mnmG gidA CD630_36750	mnmG	FUNCTION: NAD-binding protein involved in the addition of a carboxymethylaminomethyl (cmnm) group at the wobble position (U34) of certain tRNAs, forming tRNA-cmnm(5)s(2)U34. {ECO:0000255|HAMAP-Rule:MF_00129}.	tRNA wobble uridine modification [GO:0002098]	cytoplasm [GO:0005737]	flavin adenine dinucleotide binding [GO:0050660]	GO:0002098; GO:0005737; GO:0050660
CD630_02730	SFLQNDRDVSKISK	85.362	10	S	Q18D10	362	Q18D10	Q18D10	>tr|Q18D10|Q18D10_CLOD6 Heat shock protein 90 (Heat shock protein HtpG)(High temperature protein G) OS=Clostridium difficile (strain 630) GN=htpG PE=4 SV=1	0.988708	40.493	64.346	71.402		56.25	58.427	NaN		85.362	Heat shock protein 90 (Heat shock protein HtpG)(High temperature protein G)	htpG CD630_02730	htpG		protein folding [GO:0006457]		ATP binding [GO:0005524]; unfolded protein binding [GO:0051082]	GO:0005524; GO:0006457; GO:0051082
CD630_16390	MYNTIKSGIDETMR	180.03	7	S	Q186J3	344	Q186J3	Q186J3	>tr|Q186J3|Q186J3_CLOD6 Putative tellurite associated resistance protein OS=Clostridium difficile (strain 630) GN=CD630_16390 PE=4 SV=1	0.999977		64.454	180.03		76.378	140.89			127.97	Putative tellurite associated resistance protein	CD630_16390
CD630_12870	ANTMDLLKDKLK	166.86	3	T	Q18BE9	4	Q18BE9	Q18BE9	>tr|Q18BE9|Q18BE9_CLOD6 Transcriptional regulator, Fur family OS=Clostridium difficile (strain 630) GN=fur PE=4 SV=1	1		64.52	118.16		54.812	166.86			147.51	Transcriptional regulator, Fur family	fur CD630_12870	fur				DNA-binding transcription factor activity [GO:0003700]	GO:0003700
CD630_01070	LNFITPSYTIGISSKVK	70.501	14	S	Q18CJ7	19	Q18CJ7	Q18CJ7	>tr|Q18CJ7|Q18CJ7_CLOD6 Aspartate aminotransferase OS=Clostridium difficile (strain 630) GN=aspC PE=3 SV=1	0.850706	NaN	64.522	70.501		42.639	NaN			62.851	Aminotransferase (EC 2.6.1.-)	aspC CD630_01070	aspC		biosynthetic process [GO:0009058]		pyridoxal phosphate binding [GO:0030170]; transaminase activity [GO:0008483]	GO:0008483; GO:0009058; GO:0030170
CD630_33080	TFGEIPSVIKNSISHR	129.02	12	S	Q180F2	428	Q180F2	Q180F2	>tr|Q180F2|Q180F2_CLOD6 Bifunctional enzyme, tRNA nucleotidyltransferase Nucleoside-triphosphatase OS=Clostridium difficile (strain 630) GN=rph PE=3 SV=1	0.95822	58.093	64.522	129.02		76.492	49.076			84.946	Multifunctional fusion protein [Includes: dITP/XTP pyrophosphatase (EC 3.6.1.66) (Non-canonical purine NTP pyrophosphatase) (Non-standard purine NTP pyrophosphatase) (Nucleoside-triphosphate diphosphatase) (Nucleoside-triphosphate pyrophosphatase) (NTPase); Ribonuclease PH (RNase PH) (EC 2.7.7.56) (tRNA nucleotidyltransferase)]	rph CD630_33080	rph	FUNCTION: Phosphorolytic 3'-5' exoribonuclease that plays an important role in tRNA 3'-end maturation. Removes nucleotide residues following the 3'-CCA terminus of tRNAs; can also add nucleotides to the ends of RNA molecules by using nucleoside diphosphates as substrates, but this may not be physiologically important. Probably plays a role in initiation of 16S rRNA degradation (leading to ribosom…	nucleotide metabolic process [GO:0009117]; purine nucleoside triphosphate catabolic process [GO:0009146]; rRNA catabolic process [GO:0016075]; rRNA processing [GO:0006364]; tRNA processing [GO:0008033]		3'-5'-exoribonuclease activity [GO:0000175]; dITP diphosphatase activity [GO:0035870]; ITP diphosphatase activity [GO:0036220]; metal ion binding [GO:0046872]; nucleoside-triphosphatase activity [GO:0017111]; nucleotide binding [GO:0000166]; tRNA binding [GO:0000049]; tRNA nucleotidyltransferase activity [GO:0009022]; XTP diphosphatase activity [GO:0036222]	GO:0000049; GO:0000166; GO:0000175; GO:0006364; GO:0008033; GO:0009022; GO:0009117; GO:0009146; GO:0016075; GO:0017111; GO:0035870; GO:0036220; GO:0036222; GO:0046872
CD630_01070	LNFITPSYTIGISSKVK	181.85	13	S	Q18CJ7	18	Q18CJ7	Q18CJ7	>tr|Q18CJ7|Q18CJ7_CLOD6 Aspartate aminotransferase OS=Clostridium difficile (strain 630) GN=aspC PE=3 SV=1	0.75212	NaN	64.522	181.85		NaN	128.01			132.83	Aminotransferase (EC 2.6.1.-)	aspC CD630_01070	aspC		biosynthetic process [GO:0009058]		pyridoxal phosphate binding [GO:0030170]; transaminase activity [GO:0008483]	GO:0008483; GO:0009058; GO:0030170
CD630_22690	VLAVTACPTGIAHTFMAAESLNK	65.801	9	T	Q185E0	190	Q185E0	Q185E0	>tr|Q185E0|Q185E0_CLOD6 PTS system, fructose-specific IIABC component OS=Clostridium difficile (strain 630) GN=fruABC PE=4 SV=1	0.984032	NaN	64.701	48.18		58.858	48.18	65.801	NaN		PTS system, fructose-specific IIABC component (EC 2.7.1.69)	fruABC CD630_22690	fruABC		phosphoenolpyruvate-dependent sugar phosphotransferase system [GO:0009401]	integral component of membrane [GO:0016021]; plasma membrane [GO:0005886]	carbohydrate:proton symporter activity [GO:0005351]; D-glucosamine PTS permease activity [GO:0103111]; protein-N(PI)-phosphohistidine-fructose phosphotransferase system transporter activity [GO:0022877]	GO:0005351; GO:0005886; GO:0009401; GO:0016021; GO:0022877; GO:0103111
CD630_17490	VKPTYVMHLPNTSKGEFAYK	113.65	13	S	Q186V7	130	Q186V7	Q186V7	>tr|Q186V7|Q186V7_CLOD6 Putative 2-hydroxyacyl-CoA dehydratase OS=Clostridium difficile (strain 630) GN=CD630_17490 PE=4 SV=1	0.94485	NaN	65.197	113.65		101.41	101.85	NaN		61.437	Putative 2-hydroxyacyl-CoA dehydratase (EC 4.2.1.-)	CD630_17490					lyase activity [GO:0016829]	GO:0016829
CD630_10430	KVDPYISSVQNLEK	172.12	8	S	Q18AP3	294	Q18AP3	Q18AP3	>tr|Q18AP3|Q18AP3_CLOD6 Nuclease SbcCD subunit C OS=Clostridium difficile (strain 630) GN=sbcC PE=4 SV=1	0.967259		65.265	172.12			145.48			157	Nuclease SbcCD subunit C	sbcC CD630_10430	sbcC
CD630_10430	KVDPYISSVQNLEK	65.265	7	S	Q18AP3	293	Q18AP3	Q18AP3	>tr|Q18AP3|Q18AP3_CLOD6 Nuclease SbcCD subunit C OS=Clostridium difficile (strain 630) GN=sbcC PE=4 SV=1	0.499966		65.265								Nuclease SbcCD subunit C	sbcC CD630_10430	sbcC
CD630_03970	AFTNAQFETR	146.79	3	T	Q188I1	382	Q188I1	Q188I1	>tr|Q188I1|Q188I1_CLOD6 Subunit of oxygen-sensitive 2-hydroxyisocaproyl-CoA dehydratase B OS=Clostridium difficile (strain 630) GN=hadB PE=4 SV=2	1	66.708	65.329	119.25	NaN	95.183	129.37	NaN		146.79	Subunit of oxygen-sensitive 2-hydroxyisocaproyl-CoA dehydratase B	hadB CD630_03970	hadB
CD630_18100	MTISKIPQAELK	70.197	2	T	Q187C2	2	Q187C2	Q187C2	>tr|Q187C2|Q187C2_CLOD6 Transcriptional regulator, beta-lactams repressor OS=Clostridium difficile (strain 630) GN=CD630_18100 PE=4 SV=1	0.997703		65.374	70.197			66.059			69.261	Transcriptional regulator, beta-lactams repressor	CD630_18100			negative regulation of transcription, DNA-templated [GO:0045892]		DNA binding [GO:0003677]	GO:0003677; GO:0045892
CD630_20480	HLISNIQSQYTR	188.39	8	S	Q188B6	19	Q188B6	Q188B6	>tr|Q188B6|Q188B6_CLOD6 Transcriptional regulator, RpiR family OS=Clostridium difficile (strain 630) GN=CD630_20480 PE=4 SV=1	0.991951		65.374	188.39		114.64	149.59			131.56	Transcriptional regulator, RpiR family	CD630_20480			carbohydrate derivative metabolic process [GO:1901135]		carbohydrate derivative binding [GO:0097367]; DNA-binding transcription factor activity [GO:0003700]	GO:0003700; GO:0097367; GO:1901135
CD630_00510	SGGVFDTEKLNWVNQHYIK	117.35	1	S	Q18CD6	316	Q18CD6	Q18CD6	>sp|Q18CD6|SYE_CLOD6 Glutamate--tRNA ligase OS=Clostridium difficile (strain 630) GN=gltX PE=3 SV=1	1		65.438	117.35		NaN	NaN			NaN	Glutamate--tRNA ligase (EC 6.1.1.17) (Glutamyl-tRNA synthetase) (GluRS)	gltX CD630_00510	gltX	FUNCTION: Catalyzes the attachment of glutamate to tRNA(Glu) in a two-step reaction: glutamate is first activated by ATP to form Glu-AMP and then transferred to the acceptor end of tRNA(Glu). {ECO:0000255|HAMAP-Rule:MF_00022}.	glutamyl-tRNA aminoacylation [GO:0006424]	cytoplasm [GO:0005737]	ATP binding [GO:0005524]; glutamate-tRNA ligase activity [GO:0004818]; tRNA binding [GO:0000049]; zinc ion binding [GO:0008270]	GO:0000049; GO:0004818; GO:0005524; GO:0005737; GO:0006424; GO:0008270
CD630_13460	IINTDVLNDKFSK	81.656	4	T	Q18BK7	80	Q18BK7	Q18BK7	>tr|Q18BK7|Q18BK7_CLOD6 Uncharacterized protein OS=Clostridium difficile (strain 630) GN=CD630_13460 PE=4 SV=1	0.999999	48.729	65.949		58.98	40.477		81.656			Uncharacterized protein	CD630_13460				integral component of membrane [GO:0016021]		GO:0016021
CD630_03950	TYDSGNTGVLVNTPVMFR	166.49	4	S	Q188I3	343	Q188I3	Q188I3	>tr|Q188I3|Q188I3_CLOD6 Isocaprenoyl-CoA:2-hydroxyisocaproate CoA-transferase OS=Clostridium difficile (strain 630) GN=hadA PE=4 SV=1	0.78122	59.728	66.022	86.357	62.167	166.49	74.141	59.728		137.43	Isocaprenoyl-CoA:2-hydroxyisocaproate CoA-transferase (EC 2.8.3.-)	hadA CD630_03950	hadA				CoA-transferase activity [GO:0008410]	GO:0008410
CD630_17770	FFNTSGMK	82.261	5	S	Q186Z0	60	Q186Z0	Q186Z0	>tr|Q186Z0|Q186Z0_CLOD6 Putative arsenate reductase OS=Clostridium difficile (strain 630) GN=CD630_17770 PE=4 SV=1	0.844753		66.056	68.626		82.261	57.347			NaN	Putative arsenate reductase	CD630_17770
CD630_26680	GSSKESLLITK	165.34	3	S	Q183A3	170	Q183A3	Q183A3	>tr|Q183A3|Q183A3_CLOD6 Transcription antiterminator, licT family OS=Clostridium difficile (strain 630) GN=CD630_26680 PE=4 SV=1	0.98096	59.198	66.059	165.34		58.32	148.05	76.311		150.4	Transcription antiterminator, licT family	CD630_26680			regulation of transcription, DNA-templated [GO:0006355]		RNA binding [GO:0003723]	GO:0003723; GO:0006355
CD630_13080	EEIGFAIGKSPR	121.32	10	S	Q18BH0	81	Q18BH0	Q18BH0	>tr|Q18BH0|Q18BH0_CLOD6 Ribosomal protein L7Ae/L30e/S12e/Gadd45 OS=Clostridium difficile (strain 630) GN=CD630_13080 PE=4 SV=1	1		66.289	92.439	NaN	91.616	121.32	NaN		71.286	Ribosomal protein L7Ae/L30e/S12e/Gadd45	CD630_13080				ribosome [GO:0005840]		GO:0005840
CD630_31370	GEVVSPVNGTITTIFPTK	123.61	10	T	Q184X5	511	Q184X5	Q184X5	>tr|Q184X5|Q184X5_CLOD6 PTS system, beta-glucoside-specific IIABC component OS=Clostridium difficile (strain 630) GN=bglF PE=4 SV=1	0.979528		66.467	98.957	66.467	NaN	123.61	61.04		NaN	PTS system, beta-glucoside-specific IIABC component, bglF5 (EC 2.7.1.69)	bglF5 CD630_31370	bglF5		phosphoenolpyruvate-dependent sugar phosphotransferase system [GO:0009401]	integral component of membrane [GO:0016021]; plasma membrane [GO:0005886]	D-glucosamine PTS permease activity [GO:0103111]; kinase activity [GO:0016301]; protein-N(PI)-phosphohistidine-sugar phosphotransferase activity [GO:0008982]	GO:0005886; GO:0008982; GO:0009401; GO:0016021; GO:0016301; GO:0103111
CD630_20620	NTGLFSNFR	103.13	6	S	Q188C9	67	Q188C9	Q188C9	>tr|Q188C9|Q188C9_CLOD6 Uncharacterized protein OS=Clostridium difficile (strain 630) GN=CD630_20620 PE=4 SV=1	1		66.708	93.228		68.171	73.219			103.13	Uncharacterized protein	CD630_20620				integral component of membrane [GO:0016021]		GO:0016021
CD630_27560	AAEFKSTVEVVAK	75.548	7	T	Q183J2	31	Q183J2	Q183J2	>tr|Q183J2|Q183J2_CLOD6 PTS system, HPr protein OS=Clostridium difficile (strain 630) GN=ptsH PE=4 SV=1	0.81874	NaN	66.777	75.548		NaN	56.746	NaN		58.461	PTS system, HPr protein	ptsH CD630_27560	ptsH
CD630_11220	GESSPTVSTLWK	144.18	8	S	Q18AY1	50	Q18AY1	Q18AY1	>tr|Q18AY1|Q18AY1_CLOD6 Transcriptional regulator, RmlC-type OS=Clostridium difficile (strain 630) GN=CD630_11220 PE=4 SV=1	0.803204		66.982	144.18			112.24			88.311	Transcriptional regulator, RmlC-type	CD630_11220					DNA binding [GO:0003677]	GO:0003677
CD630_35590	YGMSSKLGPMSFDSDDEVFLGNSFSSKR	67.01	4	S	Q181G0	527	Q181G0	Q181G0	>tr|Q181G0|Q181G0_CLOD6 ATP-dependent zinc metalloprotease FtsH OS=Clostridium difficile (strain 630) GN=ftsH2 PE=3 SV=1	0.484556		67.01	52.697			NaN				ATP-dependent zinc metalloprotease FtsH (EC 3.4.24.-)	ftsH2 ftsH CD630_35590	ftsH2	FUNCTION: Acts as a processive, ATP-dependent zinc metallopeptidase for both cytoplasmic and membrane proteins. Plays a role in the quality control of integral membrane proteins. {ECO:0000256|HAMAP-Rule:MF_01458}.	cell division [GO:0051301]; protein catabolic process [GO:0030163]	integral component of membrane [GO:0016021]; plasma membrane [GO:0005886]	ATP binding [GO:0005524]; ATP-dependent peptidase activity [GO:0004176]; metalloendopeptidase activity [GO:0004222]; zinc ion binding [GO:0008270]	GO:0004176; GO:0004222; GO:0005524; GO:0005886; GO:0008270; GO:0016021; GO:0030163; GO:0051301
CD630_15360	VAKSSQPGQFIIIK	115.37	5	S	Q18C55	29	Q18C55	Q18C55	>tr|Q18C55|Q18C55_CLOD6 Ferredoxin--NADP(+) reductase subunit alpha OS=Clostridium difficile (strain 630) GN=CD630_15360 PE=4 SV=1	0.5		67.019	66.784		52.101	115.37			70.373	Ferredoxin--NADP(+) reductase subunit alpha (EC 1.18.1.2)	CD630_15360			pyrimidine nucleotide biosynthetic process [GO:0006221]		2 iron, 2 sulfur cluster binding [GO:0051537]; ferredoxin-NADP+ reductase activity [GO:0004324]; flavin adenine dinucleotide binding [GO:0050660]; metal ion binding [GO:0046872]	GO:0004324; GO:0006221; GO:0046872; GO:0050660; GO:0051537
CD630_15360	VAKSSQPGQFIIIK	161.33	4	S	Q18C55	28	Q18C55	Q18C55	>tr|Q18C55|Q18C55_CLOD6 Ferredoxin--NADP(+) reductase subunit alpha OS=Clostridium difficile (strain 630) GN=CD630_15360 PE=4 SV=1	0.979437		67.019	161.33		52.101	115.37			91.589	Ferredoxin--NADP(+) reductase subunit alpha (EC 1.18.1.2)	CD630_15360			pyrimidine nucleotide biosynthetic process [GO:0006221]		2 iron, 2 sulfur cluster binding [GO:0051537]; ferredoxin-NADP+ reductase activity [GO:0004324]; flavin adenine dinucleotide binding [GO:0050660]; metal ion binding [GO:0046872]	GO:0004324; GO:0006221; GO:0046872; GO:0050660; GO:0051537
CD630_23350	LLGIVASR	100.28	7	S	Q185K9	149	Q185K9	Q185K9	>tr|Q185K9|Q185K9_CLOD6 Inositol-5'-monophosphate dehydrogenase (IMP dehydrogenase) (IMPDH) (IMPD) OS=Clostridium difficile (strain 630) GN=guaB PE=3 SV=1	1	71.558	67.118	93.859	67.952	87.989	97.297			100.28	Inositol-5'-monophosphate dehydrogenase (IMP dehydrogenase) (IMPDH) (IMPD) (EC 1.1.1.205)	guaB CD630_23350	guaB		GMP biosynthetic process [GO:0006177]		IMP dehydrogenase activity [GO:0003938]; metal ion binding [GO:0046872]	GO:0003938; GO:0006177; GO:0046872
CD630_01430	LFGSDRISGIVDK	96.455	8	S	Q18CN0	615	Q18CN0	Q18CN0	>sp|Q18CN0|SECA1_CLOD6 Protein translocase subunit SecA 1 OS=Clostridium difficile (strain 630) GN=secA1 PE=3 SV=1	0.988436		67.153	63.443		43.37	89.353			96.455	Protein translocase subunit SecA 1 (EC 7.4.2.8)	secA1 CD630_01430	secA1	FUNCTION: Part of the Sec protein translocase complex. Interacts with the SecYEG preprotein conducting channel. Has a central role in coupling the hydrolysis of ATP to the transfer of proteins into and across the cell membrane, serving as an ATP-driven molecular motor driving the stepwise translocation of polypeptide chains across the membrane. {ECO:0000255|HAMAP-Rule:MF_01382}.	intracellular protein transmembrane transport [GO:0065002]; protein import [GO:0017038]; protein targeting [GO:0006605]	cytoplasm [GO:0005737]; plasma membrane [GO:0005886]	ATP binding [GO:0005524]; metal ion binding [GO:0046872]; protein-exporting ATPase activity [GO:0008564]	GO:0005524; GO:0005737; GO:0005886; GO:0006605; GO:0008564; GO:0017038; GO:0046872; GO:0065002
CD630_34020	QPLNFASAGSTFK	91.653	10	S	Q180P9	227	Q180P9	Q180P9	>sp|Q180P9|MURB_CLOD6 UDP-N-acetylenolpyruvoylglucosamine reductase OS=Clostridium difficile (strain 630) GN=murB PE=3 SV=1	0.792244	40.602	67.299	91.653	78.166	82.942	NaN		NaN	79.393	UDP-N-acetylenolpyruvoylglucosamine reductase (EC 1.3.1.98) (UDP-N-acetylmuramate dehydrogenase)	murB CD630_34020	murB	FUNCTION: Cell wall formation. {ECO:0000255|HAMAP-Rule:MF_00037}.	cell cycle [GO:0007049]; cell division [GO:0051301]; cell wall organization [GO:0071555]; peptidoglycan biosynthetic process [GO:0009252]; regulation of cell shape [GO:0008360]	cytoplasm [GO:0005737]	FAD binding [GO:0071949]; UDP-N-acetylmuramate dehydrogenase activity [GO:0008762]	GO:0005737; GO:0007049; GO:0008360; GO:0008762; GO:0009252; GO:0051301; GO:0071555; GO:0071949
CD630_33510	SLVPHVIEQTGQGER	67.418	1	S	Q180J6	2	Q180J6	Q180J6	>tr|Q180J6|Q180J6_CLOD6 ATP-dependent Clp protease proteolytic subunit OS=Clostridium difficile (strain 630) GN=clpP PE=3 SV=1	1		67.418				NaN			46.494	ATP-dependent Clp protease proteolytic subunit (EC 3.4.21.92) (Endopeptidase Clp)	clpP2 clpP CD630_33510	clpP2	FUNCTION: Cleaves peptides in various proteins in a process that requires ATP hydrolysis. Has a chymotrypsin-like activity. Plays a major role in the degradation of misfolded proteins. {ECO:0000256|HAMAP-Rule:MF_00444}.		cytoplasm [GO:0005737]	ATP-dependent peptidase activity [GO:0004176]; serine-type endopeptidase activity [GO:0004252]	GO:0004176; GO:0004252; GO:0005737
CD630_00700	NIGIMAHIDAGKTTTTER	214.44	13	T	Q18CF4	24	Q18CF4	Q18CF4	>sp|Q18CF4|EFG_CLOD6 Elongation factor G OS=Clostridium difficile (strain 630) GN=fusA PE=3 SV=1	0.904011	92.01	67.478	214.44	117.01	105.72	181.78	142.79	162.82	205.63	Elongation factor G (EF-G)	fusA CD630_00700	fusA	FUNCTION: Catalyzes the GTP-dependent ribosomal translocation step during translation elongation. During this step, the ribosome changes from the pre-translocational (PRE) to the post-translocational (POST) state as the newly formed A-site-bound peptidyl-tRNA and P-site-bound deacylated tRNA move to the P and E sites, respectively. Catalyzes the coordinated movement of the two tRNA molecules, the…		cytoplasm [GO:0005737]	GTPase activity [GO:0003924]; GTP binding [GO:0005525]; translation elongation factor activity [GO:0003746]	GO:0003746; GO:0003924; GO:0005525; GO:0005737
CD630_00520	DISKLYDLEIVR	90.561	3	S	Q18CD5	279	Q18CD5	Q18CD5	>sp|Q18CD5|SYC_CLOD6 Cysteine--tRNA ligase OS=Clostridium difficile (strain 630) GN=cysS PE=3 SV=2	1		67.646	77.324		89.484	68.481			90.561	Cysteine--tRNA ligase (EC 6.1.1.16) (Cysteinyl-tRNA synthetase) (CysRS)	cysS CD630_00520	cysS		cysteinyl-tRNA aminoacylation [GO:0006423]	cytoplasm [GO:0005737]	ATP binding [GO:0005524]; cysteine-tRNA ligase activity [GO:0004817]; zinc ion binding [GO:0008270]	GO:0004817; GO:0005524; GO:0005737; GO:0006423; GO:0008270
CD630_06850	LRPGIEQNDLNTKANNAIK	142.41	12	T	Q189N1	101	Q189N1	Q189N1	>tr|Q189N1|Q189N1_CLOD6 Translation initiation factor IF-3 OS=Clostridium difficile (strain 630) GN=infC PE=3 SV=1	1	NaN	67.655	92.39		56.461	61.821			142.41	Translation initiation factor IF-3	infC CD630_06850	infC	FUNCTION: IF-3 binds to the 30S ribosomal subunit and shifts the equilibrum between 70S ribosomes and their 50S and 30S subunits in favor of the free subunits, thus enhancing the availability of 30S subunits on which protein synthesis initiation begins. {ECO:0000256|HAMAP-Rule:MF_00080, ECO:0000256|RuleBase:RU000646}.		cytoplasm [GO:0005737]	translation initiation factor activity [GO:0003743]	GO:0003743; GO:0005737
CD630_31691	NALPSEFGGEGSQAYFKPK	93.407	12	S	Q181T4	38	Q181T4	Q181T4	>tr|Q181T4|Q181T4_CLOD6 Protein-export membrane protein SecG OS=Clostridium difficile (strain 630) GN=secG PE=4 SV=1	0.999894	48.5	67.76	67.76	62.589	78.976	78.976	80.412		93.407	Protein-export membrane protein SecG	secG CD630_31691	secG	FUNCTION: Involved in protein export. Participates in an early event of protein translocation. {ECO:0000256|RuleBase:RU365087}.	protein secretion [GO:0009306]	integral component of membrane [GO:0016021]; plasma membrane [GO:0005886]	protein-transporting ATPase activity [GO:0015450]	GO:0005886; GO:0009306; GO:0015450; GO:0016021
CD630_02430	SFLTDINQYSDTER	177.58	1	S	Q18CY1	226	Q18CY1	Q18CY1	>tr|Q18CY1|Q18CY1_CLOD6 Uncharacterized protein OS=Clostridium difficile (strain 630) GN=CD630_02430 PE=4 SV=1	1		67.902	177.58			162.81			151.44	Flagella glycosylation methyltransferase domain protein	CD630_02430			methylation [GO:0032259]		methyltransferase activity [GO:0008168]	GO:0008168; GO:0032259
CD630_21370	VDYYGTPTPINQIGAISVPEPR	175.07	17	S	Q185S5	58	Q185S5	Q185S5	>sp|Q185S5|RRF_CLOD6 Ribosome-recycling factor OS=Clostridium difficile (strain 630) GN=frr PE=3 SV=1	1		67.911	161.49			113.13			175.07	Ribosome-recycling factor (RRF) (Ribosome-releasing factor)	frr CD630_21370	frr	FUNCTION: Responsible for the release of ribosomes from messenger RNA at the termination of protein biosynthesis. May increase the efficiency of translation by recycling ribosomes from one round of translation to another. {ECO:0000255|HAMAP-Rule:MF_00040}.	translational termination [GO:0006415]	cytoplasm [GO:0005737]		GO:0005737; GO:0006415
CD630_00720	YKYSREQFEIR	128.73	4	S	Q18CF6	62	Q18CF6	Q18CF6	>sp|Q18CF6|RS10_CLOD6 30S ribosomal protein S10 OS=Clostridium difficile (strain 630) GN=rpsJ PE=3 SV=1	1	NaN	68.168	128.73		82.651	125.97	NaN	67.019	120.92	30S ribosomal protein S10	rpsJ CD630_00720	rpsJ	FUNCTION: Involved in the binding of tRNA to the ribosomes. {ECO:0000255|HAMAP-Rule:MF_00508}.	translation [GO:0006412]	ribosome [GO:0005840]	structural constituent of ribosome [GO:0003735]; tRNA binding [GO:0000049]	GO:0000049; GO:0003735; GO:0005840; GO:0006412
CD630_04810	FSAVTPEKEYISTVWGIGYK	197.37	12	S	Q188S4	218	Q188S4	Q188S4	>tr|Q188S4|Q188S4_CLOD6 Two-component response regulator OS=Clostridium difficile (strain 630) GN=spaR PE=4 SV=1	0.890421	NaN	68.309	169.08			124.19			197.37	Stage 0 sporulation protein A homolog	spaR CD630_04810	spaR	FUNCTION: May play the central regulatory role in sporulation. It may be an element of the effector pathway responsible for the activation of sporulation genes in response to nutritional stress. Spo0A may act in concert with spo0H (a sigma factor) to control the expression of some genes that are critical to the sporulation process. {ECO:0000256|ARBA:ARBA00003221}.	phosphorelay signal transduction system [GO:0000160]; regulation of transcription, DNA-templated [GO:0006355]		DNA binding [GO:0003677]	GO:0000160; GO:0003677; GO:0006355
CD630_25840	SLGNIDFSK	163.45	1	S	Q182S2	207	Q182S2	Q182S2	>sp|Q182S2|FMT_CLOD6 Methionyl-tRNA formyltransferase OS=Clostridium difficile (strain 630) GN=fmt PE=3 SV=1	1	125.46	68.359	100.94	NaN	71.806	106.11	46.358	74.267	163.45	Methionyl-tRNA formyltransferase (EC 2.1.2.9)	fmt CD630_25840	fmt	FUNCTION: Attaches a formyl group to the free amino group of methionyl-tRNA(fMet). The formyl group appears to play a dual role in the initiator identity of N-formylmethionyl-tRNA by promoting its recognition by IF2 and preventing the misappropriation of this tRNA by the elongation apparatus. {ECO:0000255|HAMAP-Rule:MF_00182}.			methionyl-tRNA formyltransferase activity [GO:0004479]	GO:0004479
CD630_00810	VVSDKMDKTIVVAVEEFVR	68.569	9	T	Q18CG8	21	Q18CG8	Q18CG8	>sp|Q18CG8|RS17_CLOD6 30S ribosomal protein S17 OS=Clostridium difficile (strain 630) GN=rpsQ PE=3 SV=1	0.997961	62.193	68.569	40.177					44.625		30S ribosomal protein S17	rpsQ CD630_00810	rpsQ	FUNCTION: One of the primary rRNA binding proteins, it binds specifically to the 5'-end of 16S ribosomal RNA. {ECO:0000255|HAMAP-Rule:MF_01345}.	translation [GO:0006412]	ribosome [GO:0005840]	rRNA binding [GO:0019843]; structural constituent of ribosome [GO:0003735]	GO:0003735; GO:0005840; GO:0006412; GO:0019843
CD630_16360	SINLSKGDKIDLK	129.05	5	S	Q186J0	6	Q186J0	Q186J0	>tr|Q186J0|Q186J0_CLOD6 Tellurium resistance protein OS=Clostridium difficile (strain 630) GN=terD PE=4 SV=1	1		68.576	112.44		71.143	129.05	44.299		119.68	Tellurium resistance protein terD2	terD2 CD630_16360	terD2
CD630_32540	IAKILSEK	68.626	6	S	Q17ZZ8	210	Q17ZZ8	Q17ZZ8	>tr|Q17ZZ8|Q17ZZ8_CLOD6 Putative peptidase, S8 or S52 family OS=Clostridium difficile (strain 630) GN=CD630_32540 PE=4 SV=2	1		68.626								Putative peptidase, S8 or S52 family	CD630_32540					serine-type endopeptidase activity [GO:0004252]	GO:0004252
CD630_00790	TEGYSEGNVPLQTLR	142.97	13	T	Q18CG5	178	Q18CG5	Q18CG5	>sp|Q18CG5|RS3_CLOD6 30S ribosomal protein S3 OS=Clostridium difficile (strain 630) GN=rpsC PE=3 SV=1	1		68.639	136.68		49.768	119.5			142.97	30S ribosomal protein S3	rpsC CD630_00790	rpsC	FUNCTION: Binds the lower part of the 30S subunit head. Binds mRNA in the 70S ribosome, positioning it for translation. {ECO:0000255|HAMAP-Rule:MF_01309}.	translation [GO:0006412]	ribosome [GO:0005840]	mRNA binding [GO:0003729]; rRNA binding [GO:0019843]; structural constituent of ribosome [GO:0003735]	GO:0003729; GO:0003735; GO:0005840; GO:0006412; GO:0019843
CD630_24320	GLSESDIYFK	92.247	5	S	Q182B8	102	Q182B8	Q182B8	>sp|Q182B8|SYGB_CLOD6 Glycine--tRNA ligase beta subunit OS=Clostridium difficile (strain 630) GN=glyS PE=3 SV=1	0.999756		69.03	92.247		NaN	85.554			74.392	Glycine--tRNA ligase beta subunit (EC 6.1.1.14) (Glycyl-tRNA synthetase beta subunit) (GlyRS)	glyS CD630_24320	glyS		arginyl-tRNA aminoacylation [GO:0006420]; glycyl-tRNA aminoacylation [GO:0006426]	cytoplasm [GO:0005737]	arginine-tRNA ligase activity [GO:0004814]; ATP binding [GO:0005524]; glycine-tRNA ligase activity [GO:0004820]	GO:0004814; GO:0004820; GO:0005524; GO:0005737; GO:0006420; GO:0006426
CD630_18660	FANSLYPERTSTNFVR	115.88	11	S	Q187I0	238	Q187I0	Q187I0	>tr|Q187I0|Q187I0_CLOD6 Putative conjugative transposon protein tn1549-like, CTn5-Orf25 OS=Clostridium difficile (strain 630) GN=CD630_18660 PE=4 SV=1	0.748719		69.081	87.654		59.975	50.226			115.88	DNA helicase (EC 3.6.4.12)	CD630_18660					ATP binding [GO:0005524]; ATP hydrolysis activity [GO:0140603]; DNA binding [GO:0003677]; DNA helicase activity [GO:0003678]	GO:0003677; GO:0003678; GO:0005524; GO:0140603
CD630_00700	GITITSAATTASWK	92.264	3	T	Q18CF4	62	Q18CF4	Q18CF4	>sp|Q18CF4|EFG_CLOD6 Elongation factor G OS=Clostridium difficile (strain 630) GN=fusA PE=3 SV=1	0.999301	NaN	69.188	92.264	NaN	59.252	76.378			70.334	Elongation factor G (EF-G)	fusA CD630_00700	fusA	FUNCTION: Catalyzes the GTP-dependent ribosomal translocation step during translation elongation. During this step, the ribosome changes from the pre-translocational (PRE) to the post-translocational (POST) state as the newly formed A-site-bound peptidyl-tRNA and P-site-bound deacylated tRNA move to the P and E sites, respectively. Catalyzes the coordinated movement of the two tRNA molecules, the…		cytoplasm [GO:0005737]	GTPase activity [GO:0003924]; GTP binding [GO:0005525]; translation elongation factor activity [GO:0003746]	GO:0003746; GO:0003924; GO:0005525; GO:0005737
CD630_08740	VFQDPSLGTCPSMTVR	166.57	12	S	Q18A68;Q18A70	96;96	Q18A68	Q18A68	>tr|Q18A68|Q18A68_CLOD6 ABC-type transport system, sugar-family ATP-binding protein OS=Clostridium difficile (strain 630) GN=CD630_08740 PE=4 SV=1;>tr|Q18A70|Q18A70_CLOD6 ABC-type transport system, sugar-family ATP-binding protein OS=Clostridium difficile	0.951462		69.256	123		NaN	161.08			166.57	ABC-type transport system, sugar-family ATP-binding protein (EC 3.6.3.-)	CD630_08740					ATP binding [GO:0005524]; hydrolase activity [GO:0016787]	GO:0005524; GO:0016787
CD630_19380	EQMILMGDKSR	160.87	10	S	Q187P8	117	Q187P8	Q187P8	>tr|Q187P8|Q187P8_CLOD6 Acetyl-CoA carboxylase subunit OS=Clostridium difficile (strain 630) GN=accC PE=4 SV=1	1		69.258	141.82			160.87			135.81	Biotin carboxylase (EC 6.3.4.14) (EC 6.4.1.2)	accC CD630_19380	accC	FUNCTION: This protein is a component of the acetyl coenzyme A carboxylase complex; first, biotin carboxylase catalyzes the carboxylation of the carrier protein and then the transcarboxylase transfers the carboxyl group to form malonyl-CoA. {ECO:0000256|RuleBase:RU365063}.	fatty acid biosynthetic process [GO:0006633]; malonyl-CoA biosynthetic process [GO:2001295]		acetyl-CoA carboxylase activity [GO:0003989]; ATP binding [GO:0005524]; biotin carboxylase activity [GO:0004075]; metal ion binding [GO:0046872]	GO:0003989; GO:0004075; GO:0005524; GO:0006633; GO:0046872; GO:2001295
CD630_03950	KTYDSGNTGVLVNTPVMFR	280.64	2	T	Q188I3	340	Q188I3	Q188I3	>tr|Q188I3|Q188I3_CLOD6 Isocaprenoyl-CoA:2-hydroxyisocaproate CoA-transferase OS=Clostridium difficile (strain 630) GN=hadA PE=4 SV=1	1		69.462	260.25		132.76	270.49	NaN		280.64	Isocaprenoyl-CoA:2-hydroxyisocaproate CoA-transferase (EC 2.8.3.-)	hadA CD630_03950	hadA				CoA-transferase activity [GO:0008410]	GO:0008410
CD630_03970	AFTNAQFETR	106.54	9	T	Q188I1	388	Q188I1	Q188I1	>tr|Q188I1|Q188I1_CLOD6 Subunit of oxygen-sensitive 2-hydroxyisocaproyl-CoA dehydratase B OS=Clostridium difficile (strain 630) GN=hadB PE=4 SV=2	1	101.32	69.679	80.815	NaN	99.669	96.866	61.082	106.54	85.081	Subunit of oxygen-sensitive 2-hydroxyisocaproyl-CoA dehydratase B	hadB CD630_03970	hadB
CD630_07170	LVSDRTAASVGSFGK	133.16	6	T	Q189R3	70	Q189R3	Q189R3	>tr|Q189R3|Q189R3_CLOD6 Bifunctional carbon monoxide dehydrogenase/acetyl-CoA synthase, accessory protein OS=Clostridium difficile (strain 630) GN=CD630_07170 PE=4 SV=1	0.997691		69.747	119.66		NaN	68.168			133.16	Bifunctional carbon monoxide dehydrogenase/acetyl-CoA synthase, accessory protein	CD630_07170
CD630_34560	IGAYGIREPNEKSPTIDIK	228.61	4	Y	Q180V5	99	Q180V5	Q180V5	>tr|Q180V5|Q180V5_CLOD6 5-formyltetrahydrofolate cyclo-ligase OS=Clostridium difficile (strain 630) GN=CD630_34560 PE=4 SV=1	1		69.747	214		NaN	228.61	50.222		226.53	5-formyltetrahydrofolate cyclo-ligase (EC 6.3.3.2)	CD630_34560					5-formyltetrahydrofolate cyclo-ligase activity [GO:0030272]; ATP binding [GO:0005524]; metal ion binding [GO:0046872]	GO:0005524; GO:0030272; GO:0046872
CD630_12530	WLATGAQPTEVVKK	122.44	4	T	Q18BB8	62	Q18BB8	Q18BB8	>sp|Q18BB8|RS16_CLOD6 30S ribosomal protein S16 OS=Clostridium difficile (strain 630) GN=rpsP PE=3 SV=1	0.999999	NaN	69.805	122.44			56.339			115.66	30S ribosomal protein S16	rpsP CD630_12530	rpsP		translation [GO:0006412]	ribosome [GO:0005840]	structural constituent of ribosome [GO:0003735]	GO:0003735; GO:0005840; GO:0006412
CD630_01790	LTGQSSIGVITGKPVEFGGSLGR	137.5	5	S	Q18CS0	169	Q18CS0	Q18CS0	>tr|Q18CS0|Q18CS0_CLOD6 Glutamate dehydrogenase OS=Clostridium difficile (strain 630) GN=gluD PE=3 SV=1	0.852669	43.768	69.857	137.5	67.055	76.294	108.5	44.167	NaN	104.83	Glutamate dehydrogenase	gluD CD630_01790	gluD		cellular amino acid metabolic process [GO:0006520]		glutamate dehydrogenase (NAD+) activity [GO:0004352]; nucleotide binding [GO:0000166]	GO:0000166; GO:0004352; GO:0006520
CD630_35150	NAIIEDGSKASHLSYIGDAHVGK	101.66	11	S	Q181B4	360	Q181B4	Q181B4	>sp|Q181B4|GLMU_CLOD6 Bifunctional protein GlmU OS=Clostridium difficile (strain 630) GN=glmU PE=3 SV=1	0.905732		70.051	101.66		NaN	41.247			63.095	Bifunctional protein GlmU [Includes: UDP-N-acetylglucosamine pyrophosphorylase (EC 2.7.7.23) (N-acetylglucosamine-1-phosphate uridyltransferase); Glucosamine-1-phosphate N-acetyltransferase (EC 2.3.1.157)]	glmU CD630_35150	glmU	FUNCTION: Catalyzes the last two sequential reactions in the de novo biosynthetic pathway for UDP-N-acetylglucosamine (UDP-GlcNAc). The C-terminal domain catalyzes the transfer of acetyl group from acetyl coenzyme A to glucosamine-1-phosphate (GlcN-1-P) to produce N-acetylglucosamine-1-phosphate (GlcNAc-1-P), which is converted into UDP-GlcNAc by the transfer of uridine 5-monophosphate (from urid…	cell morphogenesis [GO:0000902]; cell wall organization [GO:0071555]; lipid A biosynthetic process [GO:0009245]; peptidoglycan biosynthetic process [GO:0009252]; regulation of cell shape [GO:0008360]; UDP-N-acetylglucosamine biosynthetic process [GO:0006048]	cytoplasm [GO:0005737]	glucosamine-1-phosphate N-acetyltransferase activity [GO:0019134]; magnesium ion binding [GO:0000287]; UDP-N-acetylglucosamine diphosphorylase activity [GO:0003977]	GO:0000287; GO:0000902; GO:0003977; GO:0005737; GO:0006048; GO:0008360; GO:0009245; GO:0009252; GO:0019134; GO:0071555
CD630_35150	NAIIEDGSKASHLSYIGDAHVGK	70.051	8	S	Q181B4	357	Q181B4	Q181B4	>sp|Q181B4|GLMU_CLOD6 Bifunctional protein GlmU OS=Clostridium difficile (strain 630) GN=glmU PE=3 SV=1	0.496827		70.051	NaN		NaN	NaN			NaN	Bifunctional protein GlmU [Includes: UDP-N-acetylglucosamine pyrophosphorylase (EC 2.7.7.23) (N-acetylglucosamine-1-phosphate uridyltransferase); Glucosamine-1-phosphate N-acetyltransferase (EC 2.3.1.157)]	glmU CD630_35150	glmU	FUNCTION: Catalyzes the last two sequential reactions in the de novo biosynthetic pathway for UDP-N-acetylglucosamine (UDP-GlcNAc). The C-terminal domain catalyzes the transfer of acetyl group from acetyl coenzyme A to glucosamine-1-phosphate (GlcN-1-P) to produce N-acetylglucosamine-1-phosphate (GlcNAc-1-P), which is converted into UDP-GlcNAc by the transfer of uridine 5-monophosphate (from urid…	cell morphogenesis [GO:0000902]; cell wall organization [GO:0071555]; lipid A biosynthetic process [GO:0009245]; peptidoglycan biosynthetic process [GO:0009252]; regulation of cell shape [GO:0008360]; UDP-N-acetylglucosamine biosynthetic process [GO:0006048]	cytoplasm [GO:0005737]	glucosamine-1-phosphate N-acetyltransferase activity [GO:0019134]; magnesium ion binding [GO:0000287]; UDP-N-acetylglucosamine diphosphorylase activity [GO:0003977]	GO:0000287; GO:0000902; GO:0003977; GO:0005737; GO:0006048; GO:0008360; GO:0009245; GO:0009252; GO:0019134; GO:0071555
CD630_02410	FVFDLDSTLTK	70.26	7	S	Q18CY3	12	Q18CY3	Q18CY3	>tr|Q18CY3|Q18CY3_CLOD6 Phosphoserine phosphatase OS=Clostridium difficile (strain 630) GN=CD630_02410 PE=4 SV=1	0.741379		70.26								Flagella glycosylation phosphoserine phosphatase (EC 3.1.3.3)	CD630_02410					phosphoserine phosphatase activity [GO:0004647]	GO:0004647
CD630_15490	VRPPYNLNSLSDFIATR	155.86	11	S	Q18C70	246	Q18C70	Q18C70	>tr|Q18C70|Q18C70_CLOD6 Histidinol-phosphate aminotransferase OS=Clostridium difficile (strain 630) GN=hisC PE=3 SV=1	0.998576		70.452	155.86			118.37		NaN	146.13	Histidinol-phosphate aminotransferase (EC 2.6.1.9) (Imidazole acetol-phosphate transaminase)	hisC CD630_15490	hisC		histidine biosynthetic process [GO:0000105]		histidinol-phosphate transaminase activity [GO:0004400]; pyridoxal phosphate binding [GO:0030170]	GO:0000105; GO:0004400; GO:0030170
CD630_33050	GERSYDIFSR	129.01	4	S	Q180F0	17	Q180F0	Q180F0	>tr|Q180F0|Q180F0_CLOD6 ATP-dependent Clp protease proteolytic subunit OS=Clostridium difficile (strain 630) GN=clpP PE=3 SV=1	0.999999	NaN	70.47	129.01		62.861	74.966			57.148	ATP-dependent Clp protease proteolytic subunit (EC 3.4.21.92) (Endopeptidase Clp)	clpP1 clpP CD630_33050	clpP1	FUNCTION: Cleaves peptides in various proteins in a process that requires ATP hydrolysis. Has a chymotrypsin-like activity. Plays a major role in the degradation of misfolded proteins. {ECO:0000256|HAMAP-Rule:MF_00444, ECO:0000256|RuleBase:RU000550}.		cytoplasm [GO:0005737]	ATP-dependent peptidase activity [GO:0004176]; serine-type endopeptidase activity [GO:0004252]	GO:0004176; GO:0004252; GO:0005737
CD630_03990	MVISSNVLK	97.957	4	S	Q188I5	372	Q188I5	Q188I5	>tr|Q188I5|Q188I5_CLOD6 Acyl-CoA dehydrogenase, short-chain specific OS=Clostridium difficile (strain 630) GN=acdB PE=3 SV=1	0.923677		70.942	97.957			73.346		50.354	75.849	Acyl-CoA dehydrogenase, short-chain specific (EC 1.3.99.-)	acdB CD630_03990	acdB				acyl-CoA dehydrogenase activity [GO:0003995]; flavin adenine dinucleotide binding [GO:0050660]	GO:0003995; GO:0050660
CD630_02270	FSDSLNFVK	104.24	4	S	Q18CW9	30	Q18CW9	Q18CW9	>tr|Q18CW9|Q18CW9_CLOD6 Uncharacterized protein OS=Clostridium difficile (strain 630) GN=CD630_02270 PE=4 SV=1	0.999939		71.085	104.24		84.605	69.216			69.864	Uncharacterized protein	CD630_02270
CD630_30310	LDVNSLNYTR	105.19	9	T	Q184L9	201	Q184L9	Q184L9	>tr|Q184L9|Q184L9_CLOD6 Transcription antiterminator, PTS operon regulator OS=Clostridium difficile (strain 630) GN=CD630_30310 PE=4 SV=1	0.999867	NaN	71.148	105.19		82.651	NaN			92.098	Transcription antiterminator, PTS operon regulator	CD630_30310			regulation of transcription, DNA-templated [GO:0006355]		RNA binding [GO:0003723]	GO:0003723; GO:0006355
CD630_26710	LYSIPGQVPNPIGMPDSCYFSDRCEK	84.169	3	S	Q183A5	271	Q183A5	Q183A5	>tr|Q183A5|Q183A5_CLOD6 ABC-type transport system, ATP-binding protein putative oligopeptide transport system OS=Clostridium difficile (strain 630) GN=CD630_26710 PE=3 SV=1	0.997039	54.934	71.556	48.226		84.169		70.718			ABC-type transport system, ATP-binding protein putative oligopeptide transport system	CD630_26710			peptide transport [GO:0015833]		ATPase-coupled transmembrane transporter activity [GO:0042626]; ATP binding [GO:0005524]	GO:0005524; GO:0015833; GO:0042626
CD630_08280	EGDLNYLSTYLR	145.31	10	Y	Q18A21	80	Q18A21	Q18A21	>tr|Q18A21|Q18A21_CLOD6 Putative oxidative stress glutamate synthase OS=Clostridium difficile (strain 630) GN=CD630_08280 PE=3 SV=1	0.943739	NaN	71.558	135.5	NaN	61.235	138.24	NaN		145.31	Putative oxidative stress glutamate synthase	CD630_08280			glutamate biosynthetic process [GO:0006537]		glutamate synthase activity [GO:0015930]; iron ion binding [GO:0005506]	GO:0005506; GO:0006537; GO:0015930
CD630_25871	YYLVGTVSKR	71.558	6	T	Q182S6	22	Q182S6	Q182S6	>sp|Q182S6|RPOZ_CLOD6 DNA-directed RNA polymerase subunit omega OS=Clostridium difficile (strain 630) GN=rpoZ PE=3 SV=1	0.946072		71.558								DNA-directed RNA polymerase subunit omega (RNAP omega subunit) (EC 2.7.7.6) (RNA polymerase omega subunit) (Transcriptase subunit omega)	rpoZ CD630_25871 CD2587A	rpoZ	FUNCTION: Promotes RNA polymerase assembly. Latches the N- and C-terminal regions of the beta' subunit thereby facilitating its interaction with the beta and alpha subunits. {ECO:0000255|HAMAP-Rule:MF_00366}.	transcription, DNA-templated [GO:0006351]		DNA binding [GO:0003677]; DNA-directed 5'-3' RNA polymerase activity [GO:0003899]	GO:0003677; GO:0003899; GO:0006351
CD630_00700	IGETHEGASQMDWMEQEKER	134.26	4	T	Q18CF4	43	Q18CF4	Q18CF4	>sp|Q18CF4|EFG_CLOD6 Elongation factor G OS=Clostridium difficile (strain 630) GN=fusA PE=3 SV=1	0.999984	NaN	71.678	134.26	NaN	114.92	42.791	NaN	NaN	NaN	Elongation factor G (EF-G)	fusA CD630_00700	fusA	FUNCTION: Catalyzes the GTP-dependent ribosomal translocation step during translation elongation. During this step, the ribosome changes from the pre-translocational (PRE) to the post-translocational (POST) state as the newly formed A-site-bound peptidyl-tRNA and P-site-bound deacylated tRNA move to the P and E sites, respectively. Catalyzes the coordinated movement of the two tRNA molecules, the…		cytoplasm [GO:0005737]	GTPase activity [GO:0003924]; GTP binding [GO:0005525]; translation elongation factor activity [GO:0003746]	GO:0003746; GO:0003924; GO:0005525; GO:0005737
CD630_36640	RMQGLQGSEIR	182.89	8	S	Q181R8	15	Q181R8	Q181R8	>tr|Q181R8|Q181R8_CLOD6 Putative aminotransferase OS=Clostridium difficile (strain 630) GN=CD630_36640 PE=4 SV=1	1	45.28	71.806	178.15			182.89		NaN	129.76	Putative aminotransferase (EC 2.6.1.-)	CD630_36640			biosynthetic process [GO:0009058]		pyridoxal phosphate binding [GO:0030170]; transaminase activity [GO:0008483]	GO:0008483; GO:0009058; GO:0030170
CD630_00580	HTPFFDGYRPQFYFR	98.592	13	Y	Q18CE4	335	Q18CE4	Q18CE4	>sp|Q18CE4|EFTU_CLOD6 Elongation factor Tu OS=Clostridium difficile (strain 630) GN=tuf1 PE=3 SV=1	0.999964		72.321	98.592		78.401	92.65		69.92	97.631	Elongation factor Tu (EF-Tu)	tuf1 tufA CD630_00580; tuf1 tufB CD630_00710	tuf1; tuf1	FUNCTION: This protein promotes the GTP-dependent binding of aminoacyl-tRNA to the A-site of ribosomes during protein biosynthesis. {ECO:0000255|HAMAP-Rule:MF_00118}.		cytoplasm [GO:0005737]	GTPase activity [GO:0003924]; GTP binding [GO:0005525]; translation elongation factor activity [GO:0003746]	GO:0003746; GO:0003924; GO:0005525; GO:0005737
CD630_12790	SMSPLYDDAKK	109.83	3	S	Q18BE4	384	Q18BE4	Q18BE4	>tr|Q18BE4|Q18BE4_CLOD6 Cysteine desulfurase OS=Clostridium difficile (strain 630) GN=iscS2 PE=3 SV=1	0.99999		72.321	103.13		65.231	109.83			101.97	Cysteine desulfurase IscS (EC 2.8.1.7)	iscS2 iscS CD630_12790	iscS2	FUNCTION: Master enzyme that delivers sulfur to a number of partners involved in Fe-S cluster assembly, tRNA modification or cofactor biosynthesis. Catalyzes the removal of elemental sulfur atoms from cysteine to produce alanine. Functions as a sulfur delivery protein for Fe-S cluster synthesis onto IscU, an Fe-S scaffold assembly protein, as well as other S acceptor proteins. {ECO:0000256|HAMAP-…	[2Fe-2S] cluster assembly [GO:0044571]; cellular amino acid metabolic process [GO:0006520]	cytoplasm [GO:0005737]	2 iron, 2 sulfur cluster binding [GO:0051537]; cysteine desulfurase activity [GO:0031071]; metal ion binding [GO:0046872]; pyridoxal phosphate binding [GO:0030170]	GO:0005737; GO:0006520; GO:0030170; GO:0031071; GO:0044571; GO:0046872; GO:0051537
CD630_12140	PRPVQETQMTRSDFVK	170.14	12	S	Q18B74	150	Q18B74	Q18B74	>tr|Q18B74|Q18B74_CLOD6 Stage 0 sporulation protein A OS=Clostridium difficile (strain 630) GN=spo0A PE=4 SV=1	0.952195		72.568	121.21		60.334	170.14			92.563	Stage 0 sporulation protein A homolog	spo0A CD630_12140	spo0A	FUNCTION: May play the central regulatory role in sporulation. It may be an element of the effector pathway responsible for the activation of sporulation genes in response to nutritional stress. Spo0A may act in concert with spo0H (a sigma factor) to control the expression of some genes that are critical to the sporulation process. {ECO:0000256|ARBA:ARBA00003221, ECO:0000256|PIRNR:PIRNR002937}.	detection of stimulus [GO:0051606]; phosphorelay signal transduction system [GO:0000160]; regulation of sporulation resulting in formation of a cellular spore [GO:0042173]; sporulation resulting in formation of a cellular spore [GO:0030435]	cytoplasm [GO:0005737]	calcium ion binding [GO:0005509]; DNA binding [GO:0003677]; DNA-binding transcription factor activity [GO:0003700]	GO:0000160; GO:0003677; GO:0003700; GO:0005509; GO:0005737; GO:0030435; GO:0042173; GO:0051606
CD630_01040	WYLVDAEGKTLGR	158.44	10	T	Q18CJ1	24	Q18CJ1	Q18CJ1	>sp|Q18CJ1|RL13_CLOD6 50S ribosomal protein L13 OS=Clostridium difficile (strain 630) GN=rplM PE=3 SV=1	1	NaN	72.583	158.44	NaN	46.099	122.53			130.27	50S ribosomal protein L13	rplM CD630_01040	rplM	FUNCTION: This protein is one of the early assembly proteins of the 50S ribosomal subunit, although it is not seen to bind rRNA by itself. It is important during the early stages of 50S assembly. {ECO:0000255|HAMAP-Rule:MF_01366}.	translation [GO:0006412]	ribosome [GO:0005840]	structural constituent of ribosome [GO:0003735]	GO:0003735; GO:0005840; GO:0006412
CD630_00700	ATYTMIFDHYEQVPASVAKK	133.27	16	S	Q18CF4	679	Q18CF4	Q18CF4	>sp|Q18CF4|EFG_CLOD6 Elongation factor G OS=Clostridium difficile (strain 630) GN=fusA PE=3 SV=1	1	94.019	72.935	133.27	120.42	108.57	60.8	56.485		82.867	Elongation factor G (EF-G)	fusA CD630_00700	fusA	FUNCTION: Catalyzes the GTP-dependent ribosomal translocation step during translation elongation. During this step, the ribosome changes from the pre-translocational (PRE) to the post-translocational (POST) state as the newly formed A-site-bound peptidyl-tRNA and P-site-bound deacylated tRNA move to the P and E sites, respectively. Catalyzes the coordinated movement of the two tRNA molecules, the…		cytoplasm [GO:0005737]	GTPase activity [GO:0003924]; GTP binding [GO:0005525]; translation elongation factor activity [GO:0003746]	GO:0003746; GO:0003924; GO:0005525; GO:0005737
CD630_12460	TGAIREESFNPSEKFPK	135.91	8	S	Q18BA9	53	Q18BA9	Q18BA9	>sp|Q18BA9|EFP_CLOD6 Elongation factor P OS=Clostridium difficile (strain 630) GN=efp PE=3 SV=1	0.99999	NaN	73.294	129.77	NaN	41.798	84.166			135.91	Elongation factor P (EF-P)	efp CD630_12460	efp	FUNCTION: Involved in peptide bond synthesis. Stimulates efficient translation and peptide-bond synthesis on native or reconstituted 70S ribosomes in vitro. Probably functions indirectly by altering the affinity of the ribosome for aminoacyl-tRNA, thus increasing their reactivity as acceptors for peptidyl transferase. {ECO:0000255|HAMAP-Rule:MF_00141}.		cytoplasm [GO:0005737]	translation elongation factor activity [GO:0003746]	GO:0003746; GO:0005737
CD630_34840	KLEVLEDTYKDLSEK	198.77	13	S	Q180Y2	16	Q180Y2	Q180Y2	>sp|Q180Y2|RF1_CLOD6 Peptide chain release factor 1 OS=Clostridium difficile (strain 630) GN=prfA PE=3 SV=1	1		73.294	198.77		42.908	170.38			158.44	Peptide chain release factor 1 (RF-1)	prfA CD630_34840	prfA	FUNCTION: Peptide chain release factor 1 directs the termination of translation in response to the peptide chain termination codons UAG and UAA. {ECO:0000255|HAMAP-Rule:MF_00093}.		cytoplasm [GO:0005737]	translation release factor activity, codon specific [GO:0016149]	GO:0005737; GO:0016149
CD630_10700	YSSDISTPGLIQK	198.87	6	S	Q18AR9	342	Q18AR9	Q18AR9	>tr|Q18AR9|Q18AR9_CLOD6 Putative aminotransferase OS=Clostridium difficile (strain 630) GN=CD630_10700 PE=4 SV=1	0.917676	53.395	73.593	198.87		113.65	120.54			168.67	Putative aminotransferase	CD630_10700			biosynthetic process [GO:0009058]		DNA-binding transcription factor activity [GO:0003700]; pyridoxal phosphate binding [GO:0030170]; transaminase activity [GO:0008483]	GO:0003700; GO:0008483; GO:0009058; GO:0030170
CD630_00870	SANNIYAQIIDDTKR	165.66	1	S	Q18CH4	36	Q18CH4	Q18CH4	>sp|Q18CH4|RL18_CLOD6 50S ribosomal protein L18 OS=Clostridium difficile (strain 630) GN=rplR PE=3 SV=1	1	94.45	73.688	165.66			110.74	63.639		135.29	50S ribosomal protein L18	rplR CD630_00870	rplR	FUNCTION: This is one of the proteins that binds and probably mediates the attachment of the 5S RNA into the large ribosomal subunit, where it forms part of the central protuberance. {ECO:0000255|HAMAP-Rule:MF_01337}.	translation [GO:0006412]	ribosome [GO:0005840]	rRNA binding [GO:0019843]; structural constituent of ribosome [GO:0003735]	GO:0003735; GO:0005840; GO:0006412; GO:0019843
CD630_03040	GFDTFVTTHYEEAVK	92.474	4	T	Q18D46	23	Q18D46	Q18D46	>tr|Q18D46|Q18D46_CLOD6 Uncharacterized protein OS=Clostridium difficile (strain 630) GN=CD630_03040 PE=4 SV=1	0.999799	NaN	73.688			56.719	88.283		NaN	92.474	Uncharacterized protein, DUF1355 family	CD630_03040
CD630_24610	ITITSNTNLSEAEIEQK	149.53	4	T	Q182E8	474	Q182E8	Q182E8	>sp|Q182E8|DNAK_CLOD6 Chaperone protein DnaK OS=Clostridium difficile (strain 630) GN=dnaK PE=3 SV=1	0.968754		74.141	135.49		50.831	83.395		NaN	149.53	Chaperone protein DnaK (HSP70) (Heat shock 70 kDa protein) (Heat shock protein 70)	dnaK CD630_24610	dnaK	FUNCTION: Acts as a chaperone. {ECO:0000255|HAMAP-Rule:MF_00332}.	protein folding [GO:0006457]		ATP binding [GO:0005524]; unfolded protein binding [GO:0051082]	GO:0005524; GO:0006457; GO:0051082
CD630_25780	AVSNSTMTNIGSIIGSVHYFSPEQAK	165.4	3	S	Q182R7	160	Q182R7	Q182R7	>tr|Q182R7|Q182R7_CLOD6 Putative serine/threonine-protein kinase and phosphatase OS=Clostridium difficile (strain 630) GN=CD630_25780 PE=4 SV=1	0.720809		74.222	107.95	71.143	NaN	NaN		NaN	165.4	Non-specific serine/threonine protein kinase (EC 2.7.11.1)	stk CD630_25780	stk			integral component of membrane [GO:0016021]	ATP binding [GO:0005524]; protein serine kinase activity [GO:0106310]; protein threonine kinase activity [GO:0106311]	GO:0005524; GO:0016021; GO:0106310; GO:0106311
CD630_33000	SSEITMSAVNKSQYPAEGIPEIALAGR	121.19	12	S	Q180E5	16	Q180E5	Q180E5	>sp|Q180E5|ENGB_CLOD6 Probable GTP-binding protein EngB OS=Clostridium difficile (strain 630) GN=engB PE=3 SV=2	0.933768		74.494	110.41	62.02	59.818	121.19				Probable GTP-binding protein EngB	engB CD630_33000	engB	FUNCTION: Necessary for normal cell division and for the maintenance of normal septation. {ECO:0000255|HAMAP-Rule:MF_00321}.	division septum assembly [GO:0000917]		GTP binding [GO:0005525]; metal ion binding [GO:0046872]	GO:0000917; GO:0005525; GO:0046872
CD630_00500	WEKSTRPFLR	84.169	4	S	Q18CD7	151	Q18CD7	Q18CD7	>sp|Q18CD7|SYP2_CLOD6 Proline--tRNA ligase 2 OS=Clostridium difficile (strain 630) GN=proS2 PE=3 SV=1	0.985771	49.632	74.611	84.169			49.448				Proline--tRNA ligase 2 (EC 6.1.1.15) (Prolyl-tRNA synthetase 2) (ProRS 2)	proS2 CD630_00500	proS2	FUNCTION: Catalyzes the attachment of proline to tRNA(Pro) in a two-step reaction: proline is first activated by ATP to form Pro-AMP and then transferred to the acceptor end of tRNA(Pro). {ECO:0000255|HAMAP-Rule:MF_01571}.	prolyl-tRNA aminoacylation [GO:0006433]	cytoplasm [GO:0005737]	ATP binding [GO:0005524]; proline-tRNA ligase activity [GO:0004827]	GO:0004827; GO:0005524; GO:0005737; GO:0006433
CD630_00900	MYGGQSSHIPMK	110.6	6	S	Q18CH6	250	Q18CH6	Q18CH6	>tr|Q18CH6|Q18CH6_CLOD6 Protein translocase subunit SecY OS=Clostridium difficile (strain 630) GN=prlA PE=3 SV=1	0.783138		74.783	89.992		63.31	110.6	54.261		77.068	Protein translocase subunit SecY	SecY secY CD630_00900	SecY	FUNCTION: The central subunit of the protein translocation channel SecYEG. Consists of two halves formed by TMs 1-5 and 6-10. These two domains form a lateral gate at the front which open onto the bilayer between TMs 2 and 7, and are clamped together by SecE at the back. The channel is closed by both a pore ring composed of hydrophobic SecY resides and a short helix (helix 2A) on the extracellula…	intracellular protein transmembrane transport [GO:0065002]; protein targeting [GO:0006605]; protein transport by the Sec complex [GO:0043952]	integral component of membrane [GO:0016021]; plasma membrane [GO:0005886]		GO:0005886; GO:0006605; GO:0016021; GO:0043952; GO:0065002
CD630_23300	NLDKDVYETNVYSFTKAR	110.91	15	T	Q185K4	101	Q185K4	Q185K4	>sp|Q185K4|XPT_CLOD6 Xanthine phosphoribosyltransferase OS=Clostridium difficile (strain 630) GN=xpt PE=3 SV=1	0.933783	NaN	74.876	110.91		54.656	62.193	NaN		108.55	Xanthine phosphoribosyltransferase (XPRTase) (EC 2.4.2.22)	xpt CD630_23300	xpt	FUNCTION: Converts the preformed base xanthine, a product of nucleic acid breakdown, to xanthosine 5'-monophosphate (XMP), so it can be reused for RNA or DNA synthesis. {ECO:0000255|HAMAP-Rule:MF_01184}.	purine ribonucleoside salvage [GO:0006166]; xanthine metabolic process [GO:0046110]; XMP salvage [GO:0032265]	cytoplasm [GO:0005737]	xanthine phosphoribosyltransferase activity [GO:0000310]	GO:0000310; GO:0005737; GO:0006166; GO:0032265; GO:0046110
CD630_15490	VRPPYNLNSLSDFIATR	138.03	9	S	Q18C70	244	Q18C70	Q18C70	>tr|Q18C70|Q18C70_CLOD6 Histidinol-phosphate aminotransferase OS=Clostridium difficile (strain 630) GN=hisC PE=3 SV=1	0.999759		75.064	130.37		89.663	138.03		NaN	134.86	Histidinol-phosphate aminotransferase (EC 2.6.1.9) (Imidazole acetol-phosphate transaminase)	hisC CD630_15490	hisC		histidine biosynthetic process [GO:0000105]		histidinol-phosphate transaminase activity [GO:0004400]; pyridoxal phosphate binding [GO:0030170]	GO:0000105; GO:0004400; GO:0030170
CD630_00250	ISSQIGIAIR	117.2	3	S	Q18CB0	181	Q18CB0	Q18CB0	>tr|Q18CB0|Q18CB0_CLOD6 Putative ATP:guanido phosphotransferase CD630_00250 OS=Clostridium difficile (strain 630) GN=mcsB PE=3 SV=1	0.999316		75.088	117.2		70.563	93.623			95.417	Protein-arginine kinase (EC 2.7.14.1)	mcsB CD630_00250	mcsB	FUNCTION: Catalyzes the specific phosphorylation of arginine residues in proteins. {ECO:0000256|HAMAP-Rule:MF_00602}.	phosphocreatine biosynthetic process [GO:0046314]		ATP binding [GO:0005524]; creatine kinase activity [GO:0004111]; protein kinase activity [GO:0004672]	GO:0004111; GO:0004672; GO:0005524; GO:0046314
CD630_31700	SVIELVYAR	81.799	1	S	Q181T5	2	Q181T5	Q181T5	>sp|Q181T5|ENO_CLOD6 Enolase OS=Clostridium difficile (strain 630) GN=eno PE=3 SV=1	1	65.241	75.416	78.83		81.799	81.625	54.772		79.286	Enolase (EC 4.2.1.11) (2-phospho-D-glycerate hydro-lyase) (2-phosphoglycerate dehydratase)	eno CD630_31700	eno	FUNCTION: Catalyzes the reversible conversion of 2-phosphoglycerate into phosphoenolpyruvate. It is essential for the degradation of carbohydrates via glycolysis. {ECO:0000255|HAMAP-Rule:MF_00318}.	glycolytic process [GO:0006096]	cell surface [GO:0009986]; extracellular region [GO:0005576]; phosphopyruvate hydratase complex [GO:0000015]	magnesium ion binding [GO:0000287]; phosphopyruvate hydratase activity [GO:0004634]	GO:0000015; GO:0000287; GO:0004634; GO:0005576; GO:0006096; GO:0009986
CD630_01870	IIIAEDVVTTGKSTMETKR	103.03	14	T	Q18CS5	123	Q18CS5	Q18CS5	>sp|Q18CS5|PYRE_CLOD6 Orotate phosphoribosyltransferase OS=Clostridium difficile (strain 630) GN=pyrE PE=3 SV=1	0.581845	NaN	75.524	67.01	47.371	103.03	NaN	57.068		90.778	Orotate phosphoribosyltransferase (OPRT) (OPRTase) (EC 2.4.2.10)	pyrE CD630_01870	pyrE	FUNCTION: Catalyzes the transfer of a ribosyl phosphate group from 5-phosphoribose 1-diphosphate to orotate, leading to the formation of orotidine monophosphate (OMP). {ECO:0000255|HAMAP-Rule:MF_01208}.	'de novo' UMP biosynthetic process [GO:0044205]; nucleoside metabolic process [GO:0009116]; pyrimidine nucleobase biosynthetic process [GO:0019856]		magnesium ion binding [GO:0000287]; orotate phosphoribosyltransferase activity [GO:0004588]	GO:0000287; GO:0004588; GO:0009116; GO:0019856; GO:0044205
CD630_13040	STPSPEFSTFSAQR	75.682	8	S	Q5S4P9	383	Q5S4P9	Q5S4P9	>tr|Q5S4P9|Q5S4P9_CLOD6 Acd OS=Clostridium difficile (strain 630) GN=acd PE=4 SV=1	0.78985		75.682			61.477	42.633				Acd (Mannosyl-glycoprotein endo-beta-N-acetylglucosamidase) (EC 3.2.1.96)	acd CD630_13040	acd		metabolic process [GO:0008152]		amidase activity [GO:0004040]; mannosyl-glycoprotein endo-beta-N-acetylglucosaminidase activity [GO:0033925]; peptidoglycan N-acetylglucosaminidase activity [GO:0061784]	GO:0004040; GO:0008152; GO:0033925; GO:0061784
CD630_03990	DFVSKELDTLPAEMDK	182.22	4	S	Q188I5	19	Q188I5	Q188I5	>tr|Q188I5|Q188I5_CLOD6 Acyl-CoA dehydrogenase, short-chain specific OS=Clostridium difficile (strain 630) GN=acdB PE=3 SV=1	1		75.868	182.22		43.696	174.82			141.83	Acyl-CoA dehydrogenase, short-chain specific (EC 1.3.99.-)	acdB CD630_03990	acdB				acyl-CoA dehydrogenase activity [GO:0003995]; flavin adenine dinucleotide binding [GO:0050660]	GO:0003995; GO:0050660
CD630_25780	GDTILGNRYEIIR	102.29	3	T	Q182R7	4	Q182R7	Q182R7	>tr|Q182R7|Q182R7_CLOD6 Putative serine/threonine-protein kinase and phosphatase OS=Clostridium difficile (strain 630) GN=CD630_25780 PE=4 SV=1	1	69.331	75.911	92.8	64.454	102.29	89.484	75.376		96.208	Non-specific serine/threonine protein kinase (EC 2.7.11.1)	stk CD630_25780	stk			integral component of membrane [GO:0016021]	ATP binding [GO:0005524]; protein serine kinase activity [GO:0106310]; protein threonine kinase activity [GO:0106311]	GO:0005524; GO:0016021; GO:0106310; GO:0106311
CD630_27750	IYDCVLSKIK	146.67	7	S	Q183L4	393	Q183L4	Q183L4	>tr|Q183L4|Q183L4_CLOD6 Putative glycerophosphotransferase OS=Clostridium difficile (strain 630) GN=CD630_27750 PE=4 SV=1	1		76.196	146.67		58.32	124.47			106.29	Putative glycerophosphotransferase	CD630_27750			teichoic acid biosynthetic process [GO:0019350]	plasma membrane [GO:0005886]	CDP-glycerol glycerophosphotransferase activity [GO:0047355]	GO:0005886; GO:0019350; GO:0047355
CD630_03990	FQNTQFTIADMETK	185.25	4	T	Q188I5	279	Q188I5	Q188I5	>tr|Q188I5|Q188I5_CLOD6 Acyl-CoA dehydrogenase, short-chain specific OS=Clostridium difficile (strain 630) GN=acdB PE=3 SV=1	1		76.378	168.05		NaN	149.19			185.25	Acyl-CoA dehydrogenase, short-chain specific (EC 1.3.99.-)	acdB CD630_03990	acdB				acyl-CoA dehydrogenase activity [GO:0003995]; flavin adenine dinucleotide binding [GO:0050660]	GO:0003995; GO:0050660
CD630_01020	DITIGQYYPTSSAIHK	127.32	11	S	Q18CJ3	14	Q18CJ3	Q18CJ3	>tr|Q18CJ3|Q18CJ3_CLOD6 Energy-coupling factor transporter transmembrane protein EcfT OS=Clostridium difficile (strain 630) GN=cbiQ PE=3 SV=1	0.805915		76.573	127.32		100.39	107.72			116.69	Energy-coupling factor transporter transmembrane protein EcfT (ECF transporter T component EcfT)	cbiQ ecfT CD630_01020	cbiQ	FUNCTION: Transmembrane (T) component of an energy-coupling factor (ECF) ABC-transporter complex. Unlike classic ABC transporters this ECF transporter provides the energy necessary to transport a number of different substrates. {ECO:0000256|HAMAP-Rule:MF_01461}.		integral component of membrane [GO:0016021]; plasma membrane [GO:0005886]	transmembrane transporter activity [GO:0022857]	GO:0005886; GO:0016021; GO:0022857
CD630_30300	LDEHTIQVIIGTQVYSLRK	205.36	16	S	Q184L8	507	Q184L8	Q184L8	>tr|Q184L8|Q184L8_CLOD6 PTS system, glucose-like IIBC component OS=Clostridium difficile (strain 630) GN=CD630_30300 PE=4 SV=1	0.999993	69.272	76.693	144.95	55.634	108.99	149.07	52.91	119.48	205.36	PTS system, glucose-like IIBC component (EC 2.7.1.69)	CD630_30300			phosphoenolpyruvate-dependent sugar phosphotransferase system [GO:0009401]	integral component of membrane [GO:0016021]; plasma membrane [GO:0005886]	D-glucosamine PTS permease activity [GO:0103111]; kinase activity [GO:0016301]; protein-N(PI)-phosphohistidine-sugar phosphotransferase activity [GO:0008982]	GO:0005886; GO:0008982; GO:0009401; GO:0016021; GO:0016301; GO:0103111
CD630_20600	INTDLKNSFGR	148.57	8	S	Q188C7	154	Q188C7	Q188C7	>tr|Q188C7|Q188C7_CLOD6 Putative lipid kinase OS=Clostridium difficile (strain 630) GN=CD630_20600 PE=4 SV=1	1		76.82	145.69	NaN	64.476	148.57	NaN		144.18	Putative lipid kinase	CD630_20600					NAD+ kinase activity [GO:0003951]	GO:0003951
CD630_20480	HLISNIQSQYTR	149.59	4	S	Q188B6	15	Q188B6	Q188B6	>tr|Q188B6|Q188B6_CLOD6 Transcriptional regulator, RpiR family OS=Clostridium difficile (strain 630) GN=CD630_20480 PE=4 SV=1	1		77.746	95.236		81.526	95.236			149.59	Transcriptional regulator, RpiR family	CD630_20480			carbohydrate derivative metabolic process [GO:1901135]		carbohydrate derivative binding [GO:0097367]; DNA-binding transcription factor activity [GO:0003700]	GO:0003700; GO:0097367; GO:1901135
CD630_32850	IYATTDASKGALR	193.77	8	S	Q180C9	182	Q180C9	Q180C9	>sp|Q180C9|G6PI_CLOD6 Glucose-6-phosphate isomerase OS=Clostridium difficile (strain 630) GN=pgi PE=3 SV=1	0.999984		77.746	169.02		48.899	140.22			193.77	Glucose-6-phosphate isomerase (GPI) (EC 5.3.1.9) (Phosphoglucose isomerase) (PGI) (Phosphohexose isomerase) (PHI)	pgi CD630_32850	pgi	FUNCTION: Catalyzes the reversible isomerization of glucose-6-phosphate to fructose-6-phosphate. {ECO:0000255|HAMAP-Rule:MF_00473}.	gluconeogenesis [GO:0006094]; glycolytic process [GO:0006096]	cytoplasm [GO:0005737]	glucose-6-phosphate isomerase activity [GO:0004347]	GO:0004347; GO:0005737; GO:0006094; GO:0006096
CD630_00100	GYDVSSISTPDLENPK	108.71	8	S	Q18C93	89	Q18C93	Q18C93	>tr|Q18C93|Q18C93_CLOD6 Serine-protein kinase RsbW OS=Clostridium difficile (strain 630) GN=rsbW PE=4 SV=1	0.82603		77.871	108.71		66.152	78.674			92.474	Serine-protein kinase RsbW	rsbW CD630_00100	rsbW				kinase activity [GO:0016301]	GO:0016301
CD630_24610	TLNELGDKISSGEKEDIEK	199.89	11	S	Q182E8	531	Q182E8	Q182E8	>sp|Q182E8|DNAK_CLOD6 Chaperone protein DnaK OS=Clostridium difficile (strain 630) GN=dnaK PE=3 SV=1	0.992958	NaN	77.97	199.89		61.612	177.91			177.91	Chaperone protein DnaK (HSP70) (Heat shock 70 kDa protein) (Heat shock protein 70)	dnaK CD630_24610	dnaK	FUNCTION: Acts as a chaperone. {ECO:0000255|HAMAP-Rule:MF_00332}.	protein folding [GO:0006457]		ATP binding [GO:0005524]; unfolded protein binding [GO:0051082]	GO:0005524; GO:0006457; GO:0051082
CD630_17440	LSQTISFR	78.136	4	T	Q186V1	270	Q186V1	Q186V1	>tr|Q186V1|Q186V1_CLOD6 Two-component sensor histidine kinase OS=Clostridium difficile (strain 630) GN=CD630_17440 PE=4 SV=1	0.97731	NaN	78.136			NaN		NaN			Two-component sensor histidine kinase	CD630_17440				integral component of membrane [GO:0016021]	kinase activity [GO:0016301]	GO:0016021; GO:0016301
CD630_29660	ILINTPSSQGGIGDLYNFK	78.378	8	S	Q184F6	404	Q184F6	Q184F6	>tr|Q184F6|Q184F6_CLOD6 Aldehyde-alcohol dehydrogenase OS=Clostridium difficile (strain 630) GN=adhE PE=4 SV=1	0.933665		78.378	NaN		56.882		NaN			Aldehyde-alcohol dehydrogenase	adhE1 CD630_29660	adhE1		alcohol metabolic process [GO:0006066]; carbon utilization [GO:0015976]		acetaldehyde dehydrogenase (acetylating) activity [GO:0008774]; alcohol dehydrogenase (NAD+) activity [GO:0004022]; metal ion binding [GO:0046872]	GO:0004022; GO:0006066; GO:0008774; GO:0015976; GO:0046872
CD630_11610	LGSPVVEGASVQAK	135.58	3	S	Q18B24	51	Q18B24	Q18B24	>sp|Q18B24|RL21_CLOD6 50S ribosomal protein L21 OS=Clostridium difficile (strain 630) GN=rplU PE=3 SV=1	1		78.441	109.04	56.121	69.111	135.58	66.977		118.4	50S ribosomal protein L21	rplU CD630_11610	rplU	FUNCTION: This protein binds to 23S rRNA in the presence of protein L20. {ECO:0000255|HAMAP-Rule:MF_01363}.	translation [GO:0006412]	ribosome [GO:0005840]	rRNA binding [GO:0019843]; structural constituent of ribosome [GO:0003735]	GO:0003735; GO:0005840; GO:0006412; GO:0019843
CD630_02490	ISSMGSISPEVIK	78.501	6	S	Q18CZ0	188	Q18CZ0	Q18CZ0	>tr|Q18CZ0|Q18CZ0_CLOD6 Flagellar motor switch protein FliG OS=Clostridium difficile (strain 630) GN=fliG PE=4 SV=1	0.622895		78.501								Flagellar motor switch protein FliG	fliG CD630_02490	fliG		bacterial-type flagellum-dependent cell motility [GO:0071973]; chemotaxis [GO:0006935]	bacterial-type flagellum basal body [GO:0009425]; plasma membrane [GO:0005886]	motor activity [GO:0003774]	GO:0003774; GO:0005886; GO:0006935; GO:0009425; GO:0071973
CD630_35590	YGMSSKLGPMSFDSDDEVFLGNSFSSKR	105.19	5	S	Q181G0	528	Q181G0	Q181G0	>tr|Q181G0|Q181G0_CLOD6 ATP-dependent zinc metalloprotease FtsH OS=Clostridium difficile (strain 630) GN=ftsH2 PE=3 SV=1	0.793873		78.752	105.19			NaN				ATP-dependent zinc metalloprotease FtsH (EC 3.4.24.-)	ftsH2 ftsH CD630_35590	ftsH2	FUNCTION: Acts as a processive, ATP-dependent zinc metallopeptidase for both cytoplasmic and membrane proteins. Plays a role in the quality control of integral membrane proteins. {ECO:0000256|HAMAP-Rule:MF_01458}.	cell division [GO:0051301]; protein catabolic process [GO:0030163]	integral component of membrane [GO:0016021]; plasma membrane [GO:0005886]	ATP binding [GO:0005524]; ATP-dependent peptidase activity [GO:0004176]; metalloendopeptidase activity [GO:0004222]; zinc ion binding [GO:0008270]	GO:0004176; GO:0004222; GO:0005524; GO:0005886; GO:0008270; GO:0016021; GO:0030163; GO:0051301
CD630_07090	ELTSSMGSLQPTVK	123.59	8	S	Q189Q3	623	Q189Q3	Q189Q3	>sp|Q189Q3|MUTS2_CLOD6 MutS2 protein OS=Clostridium difficile (strain 630) GN=mutS2 PE=3 SV=1	0.997199	NaN	78.78	82.449	43.794	89.344	117.3			123.59	Endonuclease MutS2 (EC 3.1.-.-)	mutS2 CD630_07090	mutS2	FUNCTION: Endonuclease that is involved in the suppression of homologous recombination and may therefore have a key role in the control of bacterial genetic diversity. {ECO:0000255|HAMAP-Rule:MF_00092}.	mismatch repair [GO:0006298]; negative regulation of DNA recombination [GO:0045910]		ATP binding [GO:0005524]; endonuclease activity [GO:0004519]; mismatched DNA binding [GO:0030983]	GO:0004519; GO:0005524; GO:0006298; GO:0030983; GO:0045910
CD630_03980	YISLVHPQNR	101.56	3	S	Q188I6	120	Q188I6	Q188I6	>tr|Q188I6|Q188I6_CLOD6 Subunit of oxygen-sensitive 2-hydroxyisocaproyl-CoA dehydratase C OS=Clostridium difficile (strain 630) GN=hadC PE=4 SV=1	0.999997		78.903	101.56		97.779	75.739			84.169	Subunit of oxygen-sensitive 2-hydroxyisocaproyl-CoA dehydratase C	hadC CD630_03980	hadC
CD630_00720	AGSQVSGPVPLPTEK	206.74	6	S	Q18CF6	38	Q18CF6	Q18CF6	>sp|Q18CF6|RS10_CLOD6 30S ribosomal protein S10 OS=Clostridium difficile (strain 630) GN=rpsJ PE=3 SV=1	1		78.917	206.74		70.114	193.47			121.01	30S ribosomal protein S10	rpsJ CD630_00720	rpsJ	FUNCTION: Involved in the binding of tRNA to the ribosomes. {ECO:0000255|HAMAP-Rule:MF_00508}.	translation [GO:0006412]	ribosome [GO:0005840]	structural constituent of ribosome [GO:0003735]; tRNA binding [GO:0000049]	GO:0000049; GO:0003735; GO:0005840; GO:0006412
CD630_03950	VVELSSFIAAPCCAK	110.12	6	S	Q188I3	13	Q188I3	Q188I3	>tr|Q188I3|Q188I3_CLOD6 Isocaprenoyl-CoA:2-hydroxyisocaproate CoA-transferase OS=Clostridium difficile (strain 630) GN=hadA PE=4 SV=1	0.824838		78.95	110.12		53.255	102.08			88.385	Isocaprenoyl-CoA:2-hydroxyisocaproate CoA-transferase (EC 2.8.3.-)	hadA CD630_03950	hadA				CoA-transferase activity [GO:0008410]	GO:0008410
CD630_16390	MYNTIKSGIDETMR	78.95	4	T	Q186J3	341	Q186J3	Q186J3	>tr|Q186J3|Q186J3_CLOD6 Putative tellurite associated resistance protein OS=Clostridium difficile (strain 630) GN=CD630_16390 PE=4 SV=1	0.865396		78.95				58.98			NaN	Putative tellurite associated resistance protein	CD630_16390
CD630_02270	LVLTQNYGDISRYK	108.63	11	S	Q18CW9	67	Q18CW9	Q18CW9	>tr|Q18CW9|Q18CW9_CLOD6 Uncharacterized protein OS=Clostridium difficile (strain 630) GN=CD630_02270 PE=4 SV=1	1		78.95			108.63					Uncharacterized protein	CD630_02270
CD630_01870	SDALLEGHFLLSSGK	100.02	13	S	Q18CS5	25	Q18CS5	Q18CS5	>sp|Q18CS5|PYRE_CLOD6 Orotate phosphoribosyltransferase OS=Clostridium difficile (strain 630) GN=pyrE PE=3 SV=1	0.606924	NaN	78.976	72.793		96.016	100.02			NaN	Orotate phosphoribosyltransferase (OPRT) (OPRTase) (EC 2.4.2.10)	pyrE CD630_01870	pyrE	FUNCTION: Catalyzes the transfer of a ribosyl phosphate group from 5-phosphoribose 1-diphosphate to orotate, leading to the formation of orotidine monophosphate (OMP). {ECO:0000255|HAMAP-Rule:MF_01208}.	'de novo' UMP biosynthetic process [GO:0044205]; nucleoside metabolic process [GO:0009116]; pyrimidine nucleobase biosynthetic process [GO:0019856]		magnesium ion binding [GO:0000287]; orotate phosphoribosyltransferase activity [GO:0004588]	GO:0000287; GO:0004588; GO:0009116; GO:0019856; GO:0044205
CD630_01740	KLESFVASKDVETAFHR	202.22	8	S	Q18CR1	22	Q18CR1	Q18CR1	>tr|Q18CR1|Q18CR1_CLOD6 Carbon monoxide dehydrogenase OS=Clostridium difficile (strain 630) GN=cooS PE=4 SV=1	0.999998		78.976	202.22		50.202	104.18			124.4	Carbon monoxide dehydrogenase (EC 1.2.7.4)	cooS CD630_01740	cooS		generation of precursor metabolites and energy [GO:0006091]		4 iron, 4 sulfur cluster binding [GO:0051539]; carbon-monoxide dehydrogenase (acceptor) activity [GO:0018492]; carbon-monoxide dehydrogenase (ferredoxin) activity [GO:0043885]; nickel cation binding [GO:0016151]	GO:0006091; GO:0016151; GO:0018492; GO:0043885; GO:0051539
CD630_08260	KVSIPGYPDRFDGR	116.61	3	S	Q18A23	59	Q18A23	Q18A23	>tr|Q18A23|Q18A23_CLOD6 Putative ferric-uptake regulator OS=Clostridium difficile (strain 630) GN=CD630_08260 PE=4 SV=1	1		79.393	70.334	60.542		92.633	64.385		116.61	Putative ferric-uptake regulator	CD630_08260					DNA-binding transcription factor activity [GO:0003700]	GO:0003700
CD630_26820	FWGLGSDGTVGANK	106.38	6	S	Q183B6	426	Q183B6	Q183B6	>tr|Q183B6|Q183B6_CLOD6 Pyruvate-flavodoxin oxidoreductase OS=Clostridium difficile (strain 630) GN=pfo PE=3 SV=1	0.991908		79.393			73.279	106.38			63.614	Pyruvate-ferredoxin oxidoreductase (EC 1.2.7.-)	pfo CD630_26820	pfo		electron transport chain [GO:0022900]		4 iron, 4 sulfur cluster binding [GO:0051539]; iron ion binding [GO:0005506]; oxidoreductase activity, acting on the aldehyde or oxo group of donors [GO:0016903]; thiamine pyrophosphate binding [GO:0030976]	GO:0005506; GO:0016903; GO:0022900; GO:0030976; GO:0051539
CD630_31730	LNGALPTIQYLISK	96.561	13	S	Q181T8	52	Q181T8	Q181T8	>sp|Q181T8|PGK_CLOD6 Phosphoglycerate kinase OS=Clostridium difficile (strain 630) GN=pgk PE=3 SV=1	0.999995		79.489	85.087		85.563	83.891		55.437	96.561	Phosphoglycerate kinase (EC 2.7.2.3)	pgk CD630_31730	pgk		glycolytic process [GO:0006096]	cytoplasm [GO:0005737]	ATP binding [GO:0005524]; phosphoglycerate kinase activity [GO:0004618]	GO:0004618; GO:0005524; GO:0005737; GO:0006096
CD630_34720	VINEIKNDISNIALLAASK	143.32	10	S	Q180X1	130	Q180X1	Q180X1	>sp|Q180X1|ATPF_CLOD6 ATP synthase subunit b OS=Clostridium difficile (strain 630) GN=atpF PE=3 SV=2	0.999999		80.102	108.49		143.32	78.758			114.21	ATP synthase subunit b (ATP synthase F(0) sector subunit b) (ATPase subunit I) (F-type ATPase subunit b) (F-ATPase subunit b)	atpF CD630_34720	atpF	FUNCTION: F(1)F(0) ATP synthase produces ATP from ADP in the presence of a proton or sodium gradient. F-type ATPases consist of two structural domains, F(1) containing the extramembraneous catalytic core and F(0) containing the membrane proton channel, linked together by a central stalk and a peripheral stalk. During catalysis, ATP synthesis in the catalytic domain of F(1) is coupled via a rotary…		integral component of membrane [GO:0016021]; plasma membrane [GO:0005886]; proton-transporting ATP synthase complex, coupling factor F(o) [GO:0045263]	proton-transporting ATP synthase activity, rotational mechanism [GO:0046933]	GO:0005886; GO:0016021; GO:0045263; GO:0046933
CD630_04810	FSAVTPEKEYISTVWGIGYK	80.102	13	T	Q188S4	219	Q188S4	Q188S4	>tr|Q188S4|Q188S4_CLOD6 Two-component response regulator OS=Clostridium difficile (strain 630) GN=spaR PE=4 SV=1	0.576711	NaN	80.102			56.131					Stage 0 sporulation protein A homolog	spaR CD630_04810	spaR	FUNCTION: May play the central regulatory role in sporulation. It may be an element of the effector pathway responsible for the activation of sporulation genes in response to nutritional stress. Spo0A may act in concert with spo0H (a sigma factor) to control the expression of some genes that are critical to the sporulation process. {ECO:0000256|ARBA:ARBA00003221}.	phosphorelay signal transduction system [GO:0000160]; regulation of transcription, DNA-templated [GO:0006355]		DNA binding [GO:0003677]	GO:0000160; GO:0003677; GO:0006355
CD630_10540	VQFGRPLSKFQNTQFQLADMEVK	211.92	8	S	Q18AQ1	275	Q18AQ1	Q18AQ1	>tr|Q18AQ1|Q18AQ1_CLOD6 Butyryl-CoA dehydrogenase OS=Clostridium difficile (strain 630) GN=bcd2 PE=3 SV=1	1		80.117	197.89			186.71			211.92	Butyryl-CoA dehydrogenase (EC 1.3.99.-)	bcd2 CD630_10540	bcd2				acyl-CoA dehydrogenase activity [GO:0003995]; flavin adenine dinucleotide binding [GO:0050660]	GO:0003995; GO:0050660
CD630_00580	VVVTGVEMFRK	147.36	4	T	Q18CE4	260	Q18CE4	Q18CE4	>sp|Q18CE4|EFTU_CLOD6 Elongation factor Tu OS=Clostridium difficile (strain 630) GN=tuf1 PE=3 SV=1	1	96.489	80.411	147.36	71.531	101.75	128.68	71.98	53.008	115.58	Elongation factor Tu (EF-Tu)	tuf1 tufA CD630_00580; tuf1 tufB CD630_00710	tuf1; tuf1	FUNCTION: This protein promotes the GTP-dependent binding of aminoacyl-tRNA to the A-site of ribosomes during protein biosynthesis. {ECO:0000255|HAMAP-Rule:MF_00118}.		cytoplasm [GO:0005737]	GTPase activity [GO:0003924]; GTP binding [GO:0005525]; translation elongation factor activity [GO:0003746]	GO:0003746; GO:0003924; GO:0005525; GO:0005737
CD630_01930	TASGIVLPGAAK	138.55	3	S	Q18CT6	23	Q18CT6	Q18CT6	>sp|Q18CT6|CH10_CLOD6 10 kDa chaperonin OS=Clostridium difficile (strain 630) GN=groS PE=3 SV=1	0.999494	59.68	80.507	99.148	77.372	92.265	85.006	77.633	62.077	138.55	Co-chaperonin GroES (10 kDa chaperonin) (Chaperonin-10) (Cpn10)	groES groS CD630_01930	groES	FUNCTION: Together with the chaperonin GroEL, plays an essential role in assisting protein folding. The GroEL-GroES system forms a nano-cage that allows encapsulation of the non-native substrate proteins and provides a physical environment optimized to promote and accelerate protein folding. GroES binds to the apical surface of the GroEL ring, thereby capping the opening of the GroEL channel. {EC…	protein folding [GO:0006457]	cytoplasm [GO:0005737]	ATP binding [GO:0005524]	GO:0005524; GO:0005737; GO:0006457
CD630_31740	AIGLVIPSLK	115.34	8	S	Q181T9	223	Q181T9	Q181T9	>tr|Q181T9|Q181T9_CLOD6 Glyceraldehyde-3-phosphate dehydrogenase (GAPDH) OS=Clostridium difficile (strain 630) GN=gapA PE=3 SV=1	1	73.877	80.815	91.307	97.716	96.866	96.866	89.613	115.34	93.649	Glyceraldehyde-3-phosphate dehydrogenase (EC 1.2.1.-)	gapA CD630_31740	gapA		glucose metabolic process [GO:0006006]		NAD binding [GO:0051287]; NADP binding [GO:0050661]; oxidoreductase activity, acting on the aldehyde or oxo group of donors, NAD or NADP as acceptor [GO:0016620]	GO:0006006; GO:0016620; GO:0050661; GO:0051287
CD630_11800	FICSEECSVHSNYK	205.78	11	S	Q18B39	203	Q18B39	Q18B39	>tr|Q18B39|Q18B39_CLOD6 Enoyl-(Acyl-carrier-protein) reductase II OS=Clostridium difficile (strain 630) GN=fabK PE=4 SV=1	0.999984		81.346	205.78	NaN	84.653	185.25			185.33	Enoyl-(Acyl-carrier-protein) reductase II (EC 1.3.1.9)	fabK CD630_11800	fabK				enoyl-[acyl-carrier-protein] reductase (NADH) activity [GO:0004318]; enoyl-[acyl-carrier-protein] reductase activity [GO:0016631]; nitronate monooxygenase activity [GO:0018580]	GO:0004318; GO:0016631; GO:0018580
CD630_27170	LENEKSVVIPIK	125.5	6	S	Q183F0	573	Q183F0	Q183F0	>tr|Q183F0|Q183F0_CLOD6 Putative sporulation protein OS=Clostridium difficile (strain 630) GN=CD630_27170 PE=4 SV=1	1	90.498	81.594		95.263	79.347		125.5			Putative sporulation protein	CD630_27170				integral component of membrane [GO:0016021]	peptidoglycan binding [GO:0042834]	GO:0016021; GO:0042834
CD630_34710	KNLVEIIFSKEVSSNIK	244.31	9	S	Q180W9	67	Q180W9	Q180W9	>sp|Q180W9|ATPD_CLOD6 ATP synthase subunit delta OS=Clostridium difficile (strain 630) GN=atpH PE=3 SV=1	1		81.807	244.31		60.621	162.32		125.79	211.43	ATP synthase subunit delta (ATP synthase F(1) sector subunit delta) (F-type ATPase subunit delta) (F-ATPase subunit delta)	atpH CD630_34710	atpH	FUNCTION: F(1)F(0) ATP synthase produces ATP from ADP in the presence of a proton or sodium gradient. F-type ATPases consist of two structural domains, F(1) containing the extramembraneous catalytic core and F(0) containing the membrane proton channel, linked together by a central stalk and a peripheral stalk. During catalysis, ATP synthesis in the catalytic domain of F(1) is coupled via a rotary…		plasma membrane [GO:0005886]; proton-transporting ATP synthase complex, catalytic core F(1) [GO:0045261]	proton-transporting ATP synthase activity, rotational mechanism [GO:0046933]	GO:0005886; GO:0045261; GO:0046933
CD630_32440	SITLETAQAHANDPAVCCCR	81.942	3	T	Q17ZY9	4	Q17ZY9	Q17ZY9	>tr|Q17ZY9|Q17ZY9_CLOD6 D-proline reductase proprotein prdA OS=Clostridium difficile (strain 630) GN=prdA PE=4 SV=1	0.822606		81.942	52.465			55.453				D-proline reductase proprotein prdA (EC 1.21.4.1)	prdA CD630_32440	prdA				D-proline reductase (dithiol) activity [GO:0050002]	GO:0050002
CD630_00980	IDGVLHEFSTIPGVK	152.17	9	S	Q18CI5	66	Q18CI5	Q18CI5	>sp|Q18CI5|RPOA_CLOD6 DNA-directed RNA polymerase subunit alpha OS=Clostridium difficile (strain 630) GN=rpoA PE=3 SV=1	0.87531	NaN	82.01	152.17		68.41	126.84			145.91	DNA-directed RNA polymerase subunit alpha (RNAP subunit alpha) (EC 2.7.7.6) (RNA polymerase subunit alpha) (Transcriptase subunit alpha)	rpoA CD630_00980	rpoA	FUNCTION: DNA-dependent RNA polymerase catalyzes the transcription of DNA into RNA using the four ribonucleoside triphosphates as substrates. {ECO:0000255|HAMAP-Rule:MF_00059}.	transcription, DNA-templated [GO:0006351]		DNA binding [GO:0003677]; DNA-directed 5'-3' RNA polymerase activity [GO:0003899]; protein dimerization activity [GO:0046983]	GO:0003677; GO:0003899; GO:0006351; GO:0046983
CD630_03990	WDGFSTGAHEDK	82.578	6	T	Q188I5	193	Q188I5	Q188I5	>tr|Q188I5|Q188I5_CLOD6 Acyl-CoA dehydrogenase, short-chain specific OS=Clostridium difficile (strain 630) GN=acdB PE=3 SV=1	0.814381	NaN	82.578	59.634		67.846	53.565	NaN	NaN	55.755	Acyl-CoA dehydrogenase, short-chain specific (EC 1.3.99.-)	acdB CD630_03990	acdB				acyl-CoA dehydrogenase activity [GO:0003995]; flavin adenine dinucleotide binding [GO:0050660]	GO:0003995; GO:0050660
CD630_29660	MGAFSQYKYPEALKR	161.95	5	S	Q184F6	768	Q184F6	Q184F6	>tr|Q184F6|Q184F6_CLOD6 Aldehyde-alcohol dehydrogenase OS=Clostridium difficile (strain 630) GN=adhE PE=4 SV=1	1	70.986	82.609	161.95	122.44	105.79	99.273	137.69	52.866	135.38	Aldehyde-alcohol dehydrogenase	adhE1 CD630_29660	adhE1		alcohol metabolic process [GO:0006066]; carbon utilization [GO:0015976]		acetaldehyde dehydrogenase (acetylating) activity [GO:0008774]; alcohol dehydrogenase (NAD+) activity [GO:0004022]; metal ion binding [GO:0046872]	GO:0004022; GO:0006066; GO:0008774; GO:0015976; GO:0046872
CD630_14710	NILEIFKSDLK	93.909	8	S	Q18BZ0	34	Q18BZ0	Q18BZ0	>tr|Q18BZ0|Q18BZ0_CLOD6 Putative membrane protein OS=Clostridium difficile (strain 630) GN=CD630_14710 PE=4 SV=1	1		82.651	93.909			84.173			93.716	Putative membrane protein	CD630_14710				integral component of membrane [GO:0016021]		GO:0016021
CD630_29660	LDKFTSAMK	111.52	6	S	Q184F6	390	Q184F6	Q184F6	>tr|Q184F6|Q184F6_CLOD6 Aldehyde-alcohol dehydrogenase OS=Clostridium difficile (strain 630) GN=adhE PE=4 SV=1	0.810839		83.137	111.52		NaN	84.821			99.539	Aldehyde-alcohol dehydrogenase	adhE1 CD630_29660	adhE1		alcohol metabolic process [GO:0006066]; carbon utilization [GO:0015976]		acetaldehyde dehydrogenase (acetylating) activity [GO:0008774]; alcohol dehydrogenase (NAD+) activity [GO:0004022]; metal ion binding [GO:0046872]	GO:0004022; GO:0006066; GO:0008774; GO:0015976; GO:0046872
CD630_00580	EGGRTVASGVVATIIE	166.28	5	T	Q18CE4	386	Q18CE4	Q18CE4	>sp|Q18CE4|EFTU_CLOD6 Elongation factor Tu OS=Clostridium difficile (strain 630) GN=tuf1 PE=3 SV=1	1		83.167	166.28	69.03	93.5	137.39	52.195	54.668	126.23	Elongation factor Tu (EF-Tu)	tuf1 tufA CD630_00580; tuf1 tufB CD630_00710	tuf1; tuf1	FUNCTION: This protein promotes the GTP-dependent binding of aminoacyl-tRNA to the A-site of ribosomes during protein biosynthesis. {ECO:0000255|HAMAP-Rule:MF_00118}.		cytoplasm [GO:0005737]	GTPase activity [GO:0003924]; GTP binding [GO:0005525]; translation elongation factor activity [GO:0003746]	GO:0003746; GO:0003924; GO:0005525; GO:0005737
CD630_24030	GKGGFGSTGF	98.458	7	S	Q181Y7	140	Q181Y7	Q181Y7	>sp|Q181Y7|DUT_CLOD6 Deoxyuridine 5'-triphosphate nucleotidohydrolase OS=Clostridium difficile (strain 630) GN=dut PE=3 SV=1	0.91091	49.025	83.313	98.458	70.685	86.833	87.181	62.088	NaN	84.568	Deoxyuridine 5'-triphosphate nucleotidohydrolase (dUTPase) (EC 3.6.1.23) (dUTP pyrophosphatase)	dut CD630_24030	dut	FUNCTION: This enzyme is involved in nucleotide metabolism: it produces dUMP, the immediate precursor of thymidine nucleotides and it decreases the intracellular concentration of dUTP so that uracil cannot be incorporated into DNA. {ECO:0000255|HAMAP-Rule:MF_00116}.	dUMP biosynthetic process [GO:0006226]; dUTP catabolic process [GO:0046081]		dUTP diphosphatase activity [GO:0004170]; magnesium ion binding [GO:0000287]	GO:0000287; GO:0004170; GO:0006226; GO:0046081
CD630_31170	FTTHLQYFIQR	83.358	3	T	Q184V4	206	Q184V4	Q184V4	>tr|Q184V4|Q184V4_CLOD6 Transcription antiterminator, PTS operon regulator OS=Clostridium difficile (strain 630) GN=bglG PE=4 SV=1	0.690394		83.358	NaN							Transcription antiterminator, PTS operon regulator, bglG2	bglG2 CD630_31170	bglG2		regulation of transcription, DNA-templated [GO:0006355]		RNA binding [GO:0003723]	GO:0003723; GO:0006355
CD630_31380	QLSGENTNVDTSLLDIIK	141.08	12	S	Q184X6	227	Q184X6	Q184X6	>tr|Q184X6|Q184X6_CLOD6 Transcription antiterminator, PTS operon regulator OS=Clostridium difficile (strain 630) GN=bglG PE=4 SV=1	0.805596		83.423	83.395	53.998	67.11	108.96		50.202	141.08	Transcription antiterminator, PTS operon regulator, bglG4	bglG4 CD630_31380	bglG4		regulation of transcription, DNA-templated [GO:0006355]		RNA binding [GO:0003723]	GO:0003723; GO:0006355
CD630_24610	EKIEAFNQAESTIYQTEK	241.44	11	S	Q182E8	513	Q182E8	Q182E8	>sp|Q182E8|DNAK_CLOD6 Chaperone protein DnaK OS=Clostridium difficile (strain 630) GN=dnaK PE=3 SV=1	0.938474	40.137	83.436	225.3		48.597	232.79			241.44	Chaperone protein DnaK (HSP70) (Heat shock 70 kDa protein) (Heat shock protein 70)	dnaK CD630_24610	dnaK	FUNCTION: Acts as a chaperone. {ECO:0000255|HAMAP-Rule:MF_00332}.	protein folding [GO:0006457]		ATP binding [GO:0005524]; unfolded protein binding [GO:0051082]	GO:0005524; GO:0006457; GO:0051082
CD630_28180	SLLFTGSIANNIR	128.06	7	S	Q183Q4	422	Q183Q4	Q183Q4	>tr|Q183Q4|Q183Q4_CLOD6 ABC-type transport system, multidrug-family ATP-binding/permease protein OS=Clostridium difficile (strain 630) GN=CD630_28180 PE=3 SV=2	0.993057		83.54	121.45		66.826	110.84			128.06	ABC-type transport system, multidrug-family ATP-binding/permease protein (EC 3.6.3.-)	CD630_28180				integral component of membrane [GO:0016021]	ATPase-coupled transmembrane transporter activity [GO:0042626]; ATP binding [GO:0005524]; hydrolase activity [GO:0016787]	GO:0005524; GO:0016021; GO:0016787; GO:0042626
CD630_27220	VIGFSAGGDDYLSKPFSYSELISR	132.42	19	S	Q183F8	110	Q183F8	Q183F8	>tr|Q183F8|Q183F8_CLOD6 Two-component response regulator OS=Clostridium difficile (strain 630) GN=CD630_27220 PE=4 SV=1	0.903113		83.854	132.42		42.319	NaN			98.991	Stage 0 sporulation protein A homolog	CD630_27220		FUNCTION: May play the central regulatory role in sporulation. It may be an element of the effector pathway responsible for the activation of sporulation genes in response to nutritional stress. Spo0A may act in concert with spo0H (a sigma factor) to control the expression of some genes that are critical to the sporulation process. {ECO:0000256|ARBA:ARBA00003221}.	phosphorelay signal transduction system [GO:0000160]; regulation of transcription, DNA-templated [GO:0006355]		DNA binding [GO:0003677]	GO:0000160; GO:0003677; GO:0006355
CD630_02730	GVIDCPDLPLNVSR	171.29	13	S	Q18D10	351	Q18D10	Q18D10	>tr|Q18D10|Q18D10_CLOD6 Heat shock protein 90 (Heat shock protein HtpG)(High temperature protein G) OS=Clostridium difficile (strain 630) GN=htpG PE=4 SV=1	1		83.894	144.3			110.26			171.29	Heat shock protein 90 (Heat shock protein HtpG)(High temperature protein G)	htpG CD630_02730	htpG		protein folding [GO:0006457]		ATP binding [GO:0005524]; unfolded protein binding [GO:0051082]	GO:0005524; GO:0006457; GO:0051082
CD630_16520	KGFFGSLR	95.502	6	S	Q186K8	42	Q186K8	Q186K8	>tr|Q186K8|Q186K8_CLOD6 Putative tellurium resistance protein OS=Clostridium difficile (strain 630) GN=CD630_16520 PE=4 SV=1	1		83.948	93.166		84.615	95.502			95.502	Putative tellurium resistance protein	CD630_16520
CD630_27510	EQSNSICLEAVKENYSALSCVK	262.26	16	S	Q183I8	218	Q183I8	Q183I8	>tr|Q183I8|Q183I8_CLOD6 Uncharacterized protein OS=Clostridium difficile (strain 630) GN=CD630_27510 PE=4 SV=1	0.995865		84.169	262.26		78.128	126.68			237.98	DUF4116 domain-containing protein	CD630_27510
CD630_36580	LFGSITSK	135.87	4	S	Q181R0	92	Q181R0	Q181R0	>sp|Q181R0|RL9_CLOD6 50S ribosomal protein L9 OS=Clostridium difficile (strain 630) GN=rplI PE=3 SV=1	0.999939	61.344	84.31	107.45	79.201	66.663	120.76	88.596	78.342	135.87	50S ribosomal protein L9	rplI CD630_36580	rplI	FUNCTION: Binds to the 23S rRNA. {ECO:0000255|HAMAP-Rule:MF_00503}.	translation [GO:0006412]	ribosome [GO:0005840]	rRNA binding [GO:0019843]; structural constituent of ribosome [GO:0003735]	GO:0003735; GO:0005840; GO:0006412; GO:0019843
CD630_13240	NASLLEKTLSDFGVEAK	84.946	8	T	Q18BI9	368	Q18BI9	Q18BI9	>tr|Q18BI9|Q18BI9_CLOD6 DNA FtsK/SpoIIIE translocase OS=Clostridium difficile (strain 630) GN=ftsK PE=4 SV=1	0.995694	69.765	84.946	65.111						62.847	DNA FtsK/SpoIIIE translocase	ftsK CD630_13240	ftsK		chromosome segregation [GO:0007059]	integral component of membrane [GO:0016021]; plasma membrane [GO:0005886]	ATP binding [GO:0005524]; DNA binding [GO:0003677]	GO:0003677; GO:0005524; GO:0005886; GO:0007059; GO:0016021
CD630_00840	GVEELEMISGQKPVITK	193.76	9	S	Q18CH2	62	Q18CH2	Q18CH2	>tr|Q18CH2|Q18CH2_CLOD6 50S ribosomal protein L5 OS=Clostridium difficile (strain 630) GN=rplE PE=3 SV=1	1		84.946	188.43		NaN	167.45			193.76	50S ribosomal protein L5	rplE CD630_00840	rplE	FUNCTION: This is 1 of the proteins that binds and probably mediates the attachment of the 5S RNA into the large ribosomal subunit, where it forms part of the central protuberance. In the 70S ribosome it contacts protein S13 of the 30S subunit (bridge B1b), connecting the 2 subunits; this bridge is implicated in subunit movement. Contacts the P site tRNA; the 5S rRNA and some of its associated pr…	translation [GO:0006412]	ribosome [GO:0005840]	rRNA binding [GO:0019843]; structural constituent of ribosome [GO:0003735]; tRNA binding [GO:0000049]	GO:0000049; GO:0003735; GO:0005840; GO:0006412; GO:0019843
CD630_27930	GTTIDFNKTLK	94.487	9	T	Q183M8;Q8KHN2	234;216	Q183M8	Q183M8	>tr|Q183M8|Q183M8_CLOD6 Precursor of the S-layer proteins OS=Clostridium difficile (strain 630) GN=slpA PE=1 SV=1;>tr|Q8KHN2|Q8KHN2_CLODI S-layer protein (Fragment) OS=Clostridium difficile GN=slpA PE=4 SV=1	0.999999	71.354	85.006	90.966	80.719	77.776	45.873	94.487		71.354	Precursor of the S-layer proteins	slpA CD630_27930	slpA				identical protein binding [GO:0042802]	GO:0042802
CD630_11640	STFLSVVTK	130.99	5	S	Q18B27	176	Q18B27	Q18B27	>sp|Q18B27|OBG_CLOD6 GTPase obg OS=Clostridium difficile (strain 630) GN=obg PE=3 SV=1	0.999956	79.283	85.066	130.99	68.676	85.274	98.407	78.324		103.46	GTPase Obg (EC 3.6.5.-) (GTP-binding protein Obg)	obg CD630_11640	obg	FUNCTION: An essential GTPase which binds GTP, GDP and possibly (p)ppGpp with moderate affinity, with high nucleotide exchange rates and a fairly low GTP hydrolysis rate. Plays a role in control of the cell cycle, stress response, ribosome biogenesis and in those bacteria that undergo differentiation, in morphogenesis control. {ECO:0000255|HAMAP-Rule:MF_01454}.	ribosome biogenesis [GO:0042254]	cytoplasm [GO:0005737]	GTPase activity [GO:0003924]; GTP binding [GO:0005525]; magnesium ion binding [GO:0000287]	GO:0000287; GO:0003924; GO:0005525; GO:0005737; GO:0042254
CD630_16390	VSDSLLNTIK	145.06	4	S	Q186J3	81	Q186J3	Q186J3	>tr|Q186J3|Q186J3_CLOD6 Putative tellurite associated resistance protein OS=Clostridium difficile (strain 630) GN=CD630_16390 PE=4 SV=1	0.999972	NaN	85.287	145.06			69.92		63.292	102.45	Putative tellurite associated resistance protein	CD630_16390
CD630_12800	TFGCGSAIASSSMATEMIK	161.53	11	S	Q18BE3	66	Q18BE3	Q18BE3	>tr|Q18BE3|Q18BE3_CLOD6 Putative NifU-like protein OS=Clostridium difficile (strain 630) GN=CD630_12800 PE=4 SV=1	0.761212		85.805	161.53			72.99			129.07	Fe-s iron-sulfur cluster assembly protein, nifu family	CD630_12800			iron-sulfur cluster assembly [GO:0016226]		iron ion binding [GO:0005506]; iron-sulfur cluster binding [GO:0051536]	GO:0005506; GO:0016226; GO:0051536
CD630_31380	RMDEGLVFQSPLQWEIR	159.1	10	S	Q184X6	116	Q184X6	Q184X6	>tr|Q184X6|Q184X6_CLOD6 Transcription antiterminator, PTS operon regulator OS=Clostridium difficile (strain 630) GN=bglG PE=4 SV=1	1		86.357	145.88		59.539	159.1			100.01	Transcription antiterminator, PTS operon regulator, bglG4	bglG4 CD630_31380	bglG4		regulation of transcription, DNA-templated [GO:0006355]		RNA binding [GO:0003723]	GO:0003723; GO:0006355
CD630_13090	IVFLDTPGHEAFTSMR	121.26	13	T	Q18BH4	209	Q18BH4	Q18BH4	>sp|Q18BH4|IF2_CLOD6 Translation initiation factor IF-2 OS=Clostridium difficile (strain 630) GN=infB PE=3 SV=1	0.668764		86.453	121.21		NaN	116.73			121.26	Translation initiation factor IF-2	infB CD630_13090	infB	FUNCTION: One of the essential components for the initiation of protein synthesis. Protects formylmethionyl-tRNA from spontaneous hydrolysis and promotes its binding to the 30S ribosomal subunits. Also involved in the hydrolysis of GTP during the formation of the 70S ribosomal complex. {ECO:0000255|HAMAP-Rule:MF_00100}.		cytoplasm [GO:0005737]	GTPase activity [GO:0003924]; GTP binding [GO:0005525]; translation initiation factor activity [GO:0003743]	GO:0003743; GO:0003924; GO:0005525; GO:0005737
CD630_00610	TPPAAVLIK	131.98	1	T	Q18CE5	72	Q18CE5	Q18CE5	>sp|Q18CE5|RL11_CLOD6 50S ribosomal protein L11 OS=Clostridium difficile (strain 630) GN=rplK PE=3 SV=1	1		86.539	131.98		82.609	114.55			109.65	50S ribosomal protein L11	rplK CD630_00610	rplK	FUNCTION: Forms part of the ribosomal stalk which helps the ribosome interact with GTP-bound translation factors. {ECO:0000255|HAMAP-Rule:MF_00736}.	translation [GO:0006412]	ribosome [GO:0005840]	large ribosomal subunit rRNA binding [GO:0070180]; structural constituent of ribosome [GO:0003735]	GO:0003735; GO:0005840; GO:0006412; GO:0070180
CD630_25580	YSFISSSLIK	117.94	7	S	Q182P5	133	Q182P5	Q182P5	>tr|Q182P5|Q182P5_CLOD6 Phosphopantetheine adenylyltransferase OS=Clostridium difficile (strain 630) GN=coaD PE=3 SV=1	0.945895		86.729	117.94	NaN	92.99	95.98	NaN	NaN	91.28	Phosphopantetheine adenylyltransferase (EC 2.7.7.3) (Dephospho-CoA pyrophosphorylase) (Pantetheine-phosphate adenylyltransferase) (PPAT)	coaD CD630_25580	coaD	FUNCTION: Reversibly transfers an adenylyl group from ATP to 4'-phosphopantetheine, yielding dephospho-CoA (dPCoA) and pyrophosphate. {ECO:0000256|HAMAP-Rule:MF_00151}.	coenzyme A biosynthetic process [GO:0015937]	cytoplasm [GO:0005737]	[citrate (pro-3S)-lyase] ligase activity [GO:0008771]; ATP binding [GO:0005524]; pantetheine-phosphate adenylyltransferase activity [GO:0004595]	GO:0004595; GO:0005524; GO:0005737; GO:0008771; GO:0015937
CD630_12750	YTTVVPILGSGQR	143.88	10	S	Q18BE1	120	Q18BE1	Q18BE1	>tr|Q18BE1|Q18BE1_CLOD6 GTP-sensing transcriptional pleiotropic repressor CodY OS=Clostridium difficile (strain 630) GN=codY PE=3 SV=1	1		86.772	143.88		69.331	128.45	NaN		131.82	GTP-sensing transcriptional pleiotropic repressor CodY	codY CD630_12750	codY	FUNCTION: DNA-binding protein that represses the expression of many genes that are induced as cells make the transition from rapid exponential growth to stationary phase. It is a GTP-binding protein that senses the intracellular GTP concentration as an indicator of nutritional limitations. At low GTP concentration it no longer binds GTP and stop to act as a transcriptional repressor. {ECO:0000256…	negative regulation of transcription, DNA-templated [GO:0045892]	cytoplasm [GO:0005737]; protein-DNA complex [GO:0032993]	DNA-binding transcription repressor activity [GO:0001217]; GTP binding [GO:0005525]; transcription cis-regulatory region binding [GO:0000976]	GO:0000976; GO:0001217; GO:0005525; GO:0005737; GO:0032993; GO:0045892
CD630_29660	LSPVLAMYKASDFDDAVR	130.49	11	S	Q184F6	350	Q184F6	Q184F6	>tr|Q184F6|Q184F6_CLOD6 Aldehyde-alcohol dehydrogenase OS=Clostridium difficile (strain 630) GN=adhE PE=4 SV=1	0.999994		86.791	130.49		48.597	87.319			101.6	Aldehyde-alcohol dehydrogenase	adhE1 CD630_29660	adhE1		alcohol metabolic process [GO:0006066]; carbon utilization [GO:0015976]		acetaldehyde dehydrogenase (acetylating) activity [GO:0008774]; alcohol dehydrogenase (NAD+) activity [GO:0004022]; metal ion binding [GO:0046872]	GO:0004022; GO:0006066; GO:0008774; GO:0015976; GO:0046872
CD630_15290	NSSFGSSGFK	124.48	3	S	Q18C49	26	Q18C49	Q18C49	>tr|Q18C49|Q18C49_CLOD6 ABC-type transport system, permease OS=Clostridium difficile (strain 630) GN=CD630_15290 PE=4 SV=1	0.999485		86.803	112.44	72.681	109.44	124.48	102.73	NaN	101.39	ABC-type transport system, permease	CD630_15290
CD630_34720	EYESKINFAKDEGQEIIK	232.29	4	S	Q180X1	68	Q180X1	Q180X1	>sp|Q180X1|ATPF_CLOD6 ATP synthase subunit b OS=Clostridium difficile (strain 630) GN=atpF PE=3 SV=2	1	40.014	87.208	193.64		81.884	131.82			232.29	ATP synthase subunit b (ATP synthase F(0) sector subunit b) (ATPase subunit I) (F-type ATPase subunit b) (F-ATPase subunit b)	atpF CD630_34720	atpF	FUNCTION: F(1)F(0) ATP synthase produces ATP from ADP in the presence of a proton or sodium gradient. F-type ATPases consist of two structural domains, F(1) containing the extramembraneous catalytic core and F(0) containing the membrane proton channel, linked together by a central stalk and a peripheral stalk. During catalysis, ATP synthesis in the catalytic domain of F(1) is coupled via a rotary…		integral component of membrane [GO:0016021]; plasma membrane [GO:0005886]; proton-transporting ATP synthase complex, coupling factor F(o) [GO:0045263]	proton-transporting ATP synthase activity, rotational mechanism [GO:0046933]	GO:0005886; GO:0016021; GO:0045263; GO:0046933
CD630_24610	ITITSNTNLSEAEIEQK	112.55	5	S	Q182E8	475	Q182E8	Q182E8	>sp|Q182E8|DNAK_CLOD6 Chaperone protein DnaK OS=Clostridium difficile (strain 630) GN=dnaK PE=3 SV=1	0.758928		87.352	112.55		74.029	81.807		NaN	40.014	Chaperone protein DnaK (HSP70) (Heat shock 70 kDa protein) (Heat shock protein 70)	dnaK CD630_24610	dnaK	FUNCTION: Acts as a chaperone. {ECO:0000255|HAMAP-Rule:MF_00332}.	protein folding [GO:0006457]		ATP binding [GO:0005524]; unfolded protein binding [GO:0051082]	GO:0005524; GO:0006457; GO:0051082
CD630_31580	GISGALTNESMMKPVYK	144.72	3	S	Q184Z7	94	Q184Z7	Q184Z7	>tr|Q184Z7|Q184Z7_CLOD6 Transcriptional regulator, TRAP family OS=Clostridium difficile (strain 630) GN=CD630_31580 PE=4 SV=1	1		87.352	144.72			79.467			111.57	Transcriptional regulator, TRAP family	CD630_31580
CD630_30280	SSNFGSSDFYKYHPGGSLGEK	101.2	7	S	Q184L7	178	Q184L7	Q184L7	>tr|Q184L7|Q184L7_CLOD6 Putative phosphosugar isomerase OS=Clostridium difficile (strain 630) GN=CD630_30280 PE=4 SV=1	0.954197	67.234	87.519	93.876	44.44	80.632	82.651	62.68		101.2	Putative phosphosugar isomerase	CD630_30280			carbohydrate derivative metabolic process [GO:1901135]		carbohydrate derivative binding [GO:0097367]; isomerase activity [GO:0016853]	GO:0016853; GO:0097367; GO:1901135
CD630_34700	MNLKPEEISSIIK	219.77	10	S	Q180W8	10	Q180W8	Q180W8	>sp|Q180W8|ATPA_CLOD6 ATP synthase subunit alpha OS=Clostridium difficile (strain 630) GN=atpA PE=3 SV=1	0.997451	128.45	87.669	219.77	58.357	79.326	148.97	97.291	70.784	150.59	ATP synthase subunit alpha (EC 7.1.2.2) (ATP synthase F1 sector subunit alpha) (F-ATPase subunit alpha)	atpA CD630_34700	atpA	FUNCTION: Produces ATP from ADP in the presence of a proton gradient across the membrane. The alpha chain is a regulatory subunit. {ECO:0000255|HAMAP-Rule:MF_01346}.		plasma membrane [GO:0005886]; proton-transporting ATP synthase complex, catalytic core F(1) [GO:0045261]	ATP binding [GO:0005524]; proton-transporting ATPase activity, rotational mechanism [GO:0046961]; proton-transporting ATP synthase activity, rotational mechanism [GO:0046933]	GO:0005524; GO:0005886; GO:0045261; GO:0046933; GO:0046961
CD630_31740	TLGYFAQLAK	120.76	4	Y	Q181T9	329	Q181T9	Q181T9	>tr|Q181T9|Q181T9_CLOD6 Glyceraldehyde-3-phosphate dehydrogenase (GAPDH) OS=Clostridium difficile (strain 630) GN=gapA PE=3 SV=1	1	90.263	87.895	90.149		105.52	120.76			119.22	Glyceraldehyde-3-phosphate dehydrogenase (EC 1.2.1.-)	gapA CD630_31740	gapA		glucose metabolic process [GO:0006006]		NAD binding [GO:0051287]; NADP binding [GO:0050661]; oxidoreductase activity, acting on the aldehyde or oxo group of donors, NAD or NADP as acceptor [GO:0016620]	GO:0006006; GO:0016620; GO:0050661; GO:0051287
CD630_24910	ILDANDNLSVQVHPNDEYAK	123.29	9	S	Q182H9	92	Q182H9	Q182H9	>tr|Q182H9|Q182H9_CLOD6 Mannose-6-phosphate isomerase (Phosphomannose isomerase) (PMI) (Phosphohexomutase) OS=Clostridium difficile (strain 630) GN=pmi PE=3 SV=1	1	NaN	88.239	108.57		84.602	102.21			123.29	Mannose-6-phosphate isomerase (EC 5.3.1.8)	pmi CD630_24910	pmi		carbohydrate metabolic process [GO:0005975]		mannose-6-phosphate isomerase activity [GO:0004476]; zinc ion binding [GO:0008270]	GO:0004476; GO:0005975; GO:0008270
CD630_00850	TMTDPIADMLTR	89.466	1	T	Q18CH0	2	Q18CH0	Q18CH0	>sp|Q18CH0|RS8_CLOD6 30S ribosomal protein S8 OS=Clostridium difficile (strain 630) GN=rpsH PE=3 SV=1	0.926207	43.557	88.311	89.466		NaN		50.04		42.977	30S ribosomal protein S8	rpsH CD630_00850	rpsH	FUNCTION: One of the primary rRNA binding proteins, it binds directly to 16S rRNA central domain where it helps coordinate assembly of the platform of the 30S subunit. {ECO:0000255|HAMAP-Rule:MF_01302}.	translation [GO:0006412]	ribosome [GO:0005840]	rRNA binding [GO:0019843]; structural constituent of ribosome [GO:0003735]	GO:0003735; GO:0005840; GO:0006412; GO:0019843
CD630_08280	EGDLNYLSTYLRR	149.3	9	T	Q18A21	79	Q18A21	Q18A21	>tr|Q18A21|Q18A21_CLOD6 Putative oxidative stress glutamate synthase OS=Clostridium difficile (strain 630) GN=CD630_08280 PE=3 SV=1	0.974463	76.82	88.311	112.96	91.932	107.82	149.3	110.35		120.32	Putative oxidative stress glutamate synthase	CD630_08280			glutamate biosynthetic process [GO:0006537]		glutamate synthase activity [GO:0015930]; iron ion binding [GO:0005506]	GO:0005506; GO:0006537; GO:0015930
CD630_19610	SILQVINLKK	139.32	1	S	Q187S0	2	Q187S0	Q187S0	>tr|Q187S0|Q187S0_CLOD6 ABC-type transport system, ATP-binding protein OS=Clostridium difficile (strain 630) GN=CD630_19610 PE=3 SV=1	1		89.032	117.86		99.539	139.32		92.611	133.05	ABC-type transport system, ATP-binding protein (EC 3.6.3.-)	CD630_19610					ATPase-coupled transmembrane transporter activity [GO:0042626]; ATP binding [GO:0005524]; hydrolase activity [GO:0016787]	GO:0005524; GO:0016787; GO:0042626
CD630_00740	YDSFIITTDAVK	159.18	8	T	Q18CF9	196	Q18CF9	Q18CF9	>tr|Q18CF9|Q18CF9_CLOD6 50S ribosomal protein L4 OS=Clostridium difficile (strain 630) GN=rplD PE=3 SV=2	0.832783		89.624	159.18		63.682	112.24			144.18	50S ribosomal protein L4	rplD CD630_00740	rplD	FUNCTION: Forms part of the polypeptide exit tunnel. {ECO:0000256|HAMAP-Rule:MF_01328}.; FUNCTION: One of the primary rRNA binding proteins, this protein initially binds near the 5'-end of the 23S rRNA. It is important during the early stages of 50S assembly. It makes multiple contacts with different domains of the 23S rRNA in the assembled 50S subunit and ribosome. {ECO:0000256|HAMAP-Rule:MF_013…	translation [GO:0006412]	ribosome [GO:0005840]	rRNA binding [GO:0019843]; structural constituent of ribosome [GO:0003735]	GO:0003735; GO:0005840; GO:0006412; GO:0019843
CD630_31700	AIVPSGASTGAFEAVELR	92.913	9	T	Q181T5	43	Q181T5	Q181T5	>sp|Q181T5|ENO_CLOD6 Enolase OS=Clostridium difficile (strain 630) GN=eno PE=3 SV=1	0.808482	52.09	89.663			75.773	92.913	NaN	49.125	88.09	Enolase (EC 4.2.1.11) (2-phospho-D-glycerate hydro-lyase) (2-phosphoglycerate dehydratase)	eno CD630_31700	eno	FUNCTION: Catalyzes the reversible conversion of 2-phosphoglycerate into phosphoenolpyruvate. It is essential for the degradation of carbohydrates via glycolysis. {ECO:0000255|HAMAP-Rule:MF_00318}.	glycolytic process [GO:0006096]	cell surface [GO:0009986]; extracellular region [GO:0005576]; phosphopyruvate hydratase complex [GO:0000015]	magnesium ion binding [GO:0000287]; phosphopyruvate hydratase activity [GO:0004634]	GO:0000015; GO:0000287; GO:0004634; GO:0005576; GO:0006096; GO:0009986
CD630_03310	GEFSGNGFTNNLK	151.49	9	T	Q18D70	84	Q18D70	Q18D70	>tr|Q18D70|Q18D70_CLOD6 Peptidyl-prolyl cis-trans isomerase B (PPIase B) (Rotamase B) OS=Clostridium difficile (strain 630) GN=ppiB PE=3 SV=1	1	NaN	90.259	144.29		65.652	132.81			151.49	Peptidyl-prolyl cis-trans isomerase (PPIase) (EC 5.2.1.8)	ppiB CD630_03310	ppiB	FUNCTION: PPIases accelerate the folding of proteins. It catalyzes the cis-trans isomerization of proline imidic peptide bonds in oligopeptides. {ECO:0000256|RuleBase:RU363019}.			peptidyl-prolyl cis-trans isomerase activity [GO:0003755]	GO:0003755
CD630_10540	AVQLHGGYGYTRDYPVER	149.32	11	T	Q18AQ1	343	Q18AQ1	Q18AQ1	>tr|Q18AQ1|Q18AQ1_CLOD6 Butyryl-CoA dehydrogenase OS=Clostridium difficile (strain 630) GN=bcd2 PE=3 SV=1	1	84.327	90.308	130.83	84.327	103.84	149.32	57.829	66.041	104.52	Butyryl-CoA dehydrogenase (EC 1.3.99.-)	bcd2 CD630_10540	bcd2				acyl-CoA dehydrogenase activity [GO:0003995]; flavin adenine dinucleotide binding [GO:0050660]	GO:0003995; GO:0050660
CD630_35230	SLGQNFLIDSNIIDK	165.3	1	S	Q181C1	24	Q181C1	Q181C1	>sp|Q181C1|RSMA_CLOD6 Ribosomal RNA small subunit methyltransferase A OS=Clostridium difficile (strain 630) GN=rsmA PE=3 SV=1	1	44.788	90.453	165.3	NaN	45.707	113.86			130.56	Ribosomal RNA small subunit methyltransferase A (EC 2.1.1.182) (16S rRNA (adenine(1518)-N(6)/adenine(1519)-N(6))-dimethyltransferase) (16S rRNA dimethyladenosine transferase) (16S rRNA dimethylase) (S-adenosylmethionine-6-N', N'-adenosyl(rRNA) dimethyltransferase)	rsmA ksgA CD630_35230	rsmA	FUNCTION: Specifically dimethylates two adjacent adenosines (A1518 and A1519) in the loop of a conserved hairpin near the 3'-end of 16S rRNA in the 30S particle. May play a critical role in biogenesis of 30S subunits. {ECO:0000255|HAMAP-Rule:MF_00607}.		cytoplasm [GO:0005737]	16S rRNA (adenine(1518)-N(6)/adenine(1519)-N(6))-dimethyltransferase activity [GO:0052908]; RNA binding [GO:0003723]	GO:0003723; GO:0005737; GO:0052908
CD630_18360	NFDLSNVNKYK	173.72	5	S	Q187E6	110	Q187E6	Q187E6	>tr|Q187E6|Q187E6_CLOD6 Bifunctional P-protein, chorismate mutase/prephenate dehydratase OS=Clostridium difficile (strain 630) GN=pheA PE=4 SV=1	1	NaN	90.689	173.72		112.02	158.11			173.59	Bifunctional chorismate mutase/prephenate dehydratase (EC 4.2.1.51) (Chorismate mutase) (Chorismate mutase-prephenate dehydratase) (Prephenate dehydratase) (p-protein)	pheA CD630_18360	pheA	FUNCTION: Catalyzes the Claisen rearrangement of chorismate to prephenate and the decarboxylation/dehydration of prephenate to phenylpyruvate. {ECO:0000256|ARBA:ARBA00002364}.	chorismate metabolic process [GO:0046417]; L-phenylalanine biosynthetic process [GO:0009094]	cytoplasm [GO:0005737]	chorismate mutase activity [GO:0004106]; prephenate dehydratase activity [GO:0004664]	GO:0004106; GO:0004664; GO:0005737; GO:0009094; GO:0046417
CD630_01120	GLVDTSIILK	110.31	6	S	Q18CK4	102	Q18CK4	Q18CK4	>tr|Q18CK4|Q18CK4_CLOD6 Phosphate butyryltransferase OS=Clostridium difficile (strain 630) GN=ptb PE=4 SV=1	0.881959	NaN	90.697	106.11	71.176	96.745	85.554			110.31	Phosphate butyryltransferase (EC 2.3.1.19)	ptb CD630_01120	ptb		butyrate metabolic process [GO:0019605]		phosphate butyryltransferase activity [GO:0050182]	GO:0019605; GO:0050182
CD630_01130	ILTINPGSTSTK	130.27	10	S	Q18CK3	16	Q18CK3	Q18CK3	>tr|Q18CK3|Q18CK3_CLOD6 Probable butyrate kinase OS=Clostridium difficile (strain 630) GN=buk PE=3 SV=1	0.368571	74.789	91.076		82.529	97.45		64.565		130.27	Probable butyrate kinase (BK) (EC 2.7.2.7) (Branched-chain carboxylic acid kinase)	buk CD630_01130	buk			cytoplasm [GO:0005737]	ATP binding [GO:0005524]; butyrate kinase activity [GO:0047761]	GO:0005524; GO:0005737; GO:0047761
CD630_01130	ILTINPGSTSTK	91.076	9	T	Q18CK3	15	Q18CK3	Q18CK3	>tr|Q18CK3|Q18CK3_CLOD6 Probable butyrate kinase OS=Clostridium difficile (strain 630) GN=buk PE=3 SV=1	0.309261	74.789	91.076					NaN			Probable butyrate kinase (BK) (EC 2.7.2.7) (Branched-chain carboxylic acid kinase)	buk CD630_01130	buk			cytoplasm [GO:0005737]	ATP binding [GO:0005524]; butyrate kinase activity [GO:0047761]	GO:0005524; GO:0005737; GO:0047761
CD630_00600	SELQEASWYVVHTYSGHENK	198.59	15	S	Q18CE6	16	Q18CE6	Q18CE6	>tr|Q18CE6|Q18CE6_CLOD6 Transcription antitermination protein nusG OS=Clostridium difficile (strain 630) GN=nusG PE=3 SV=1	0.996481	NaN	91.079	198.59		50.505	132.84		NaN	184.47	Transcription termination/antitermination protein NusG	nusG CD630_00600	nusG	FUNCTION: Participates in transcription elongation, termination and antitermination. {ECO:0000256|HAMAP-Rule:MF_00948, ECO:0000256|RuleBase:RU000538}.	DNA-templated transcription, elongation [GO:0006354]; DNA-templated transcription, termination [GO:0006353]; regulation of DNA-templated transcription, elongation [GO:0032784]; transcription antitermination [GO:0031564]	ribosome [GO:0005840]		GO:0005840; GO:0006353; GO:0006354; GO:0031564; GO:0032784
CD630_14000	NFGIDPSTAGFMSNNTSSK	139.28	13	S	Q18BR7	99	Q18BR7	Q18BR7	>tr|Q18BR7|Q18BR7_CLOD6 Uncharacterized protein OS=Clostridium difficile (strain 630) GN=CD630_14000 PE=4 SV=1	0.994476		91.238	121.5		53.197	105.51			139.28	Uncharacterized protein	CD630_14000
CD630_01790	AFESIWK	113.62	4	S	Q18CS0	387	Q18CS0	Q18CS0	>tr|Q18CS0|Q18CS0_CLOD6 Glutamate dehydrogenase OS=Clostridium difficile (strain 630) GN=gluD PE=3 SV=1	1		91.265	113.62		91.087	111.46			113.62	Glutamate dehydrogenase	gluD CD630_01790	gluD		cellular amino acid metabolic process [GO:0006520]		glutamate dehydrogenase (NAD+) activity [GO:0004352]; nucleotide binding [GO:0000166]	GO:0000166; GO:0004352; GO:0006520
CD630_03990	IVSIYEGTSEVQK	91.355	8	T	Q188I5	363	Q188I5	Q188I5	>tr|Q188I5|Q188I5_CLOD6 Acyl-CoA dehydrogenase, short-chain specific OS=Clostridium difficile (strain 630) GN=acdB PE=3 SV=1	0.802323		91.355	84.41		NaN				40.014	Acyl-CoA dehydrogenase, short-chain specific (EC 1.3.99.-)	acdB CD630_03990	acdB				acyl-CoA dehydrogenase activity [GO:0003995]; flavin adenine dinucleotide binding [GO:0050660]	GO:0003995; GO:0050660
CD630_29660	ILINTPSSQGGIGDLYNFK	92.136	7	S	Q184F6	403	Q184F6	Q184F6	>tr|Q184F6|Q184F6_CLOD6 Aldehyde-alcohol dehydrogenase OS=Clostridium difficile (strain 630) GN=adhE PE=4 SV=1	0.880645		91.774	70.994		60.735	68.41	NaN		92.136	Aldehyde-alcohol dehydrogenase	adhE1 CD630_29660	adhE1		alcohol metabolic process [GO:0006066]; carbon utilization [GO:0015976]		acetaldehyde dehydrogenase (acetylating) activity [GO:0008774]; alcohol dehydrogenase (NAD+) activity [GO:0004022]; metal ion binding [GO:0046872]	GO:0004022; GO:0006066; GO:0008774; GO:0015976; GO:0046872
CD630_00790	LGGAEMARTEGYSEGNVPLQTLR	171.08	9	T	Q18CG5	166	Q18CG5	Q18CG5	>sp|Q18CG5|RS3_CLOD6 30S ribosomal protein S3 OS=Clostridium difficile (strain 630) GN=rpsC PE=3 SV=1	0.999996		91.819	171.08			164.01			162.58	30S ribosomal protein S3	rpsC CD630_00790	rpsC	FUNCTION: Binds the lower part of the 30S subunit head. Binds mRNA in the 70S ribosome, positioning it for translation. {ECO:0000255|HAMAP-Rule:MF_01309}.	translation [GO:0006412]	ribosome [GO:0005840]	mRNA binding [GO:0003729]; rRNA binding [GO:0019843]; structural constituent of ribosome [GO:0003735]	GO:0003729; GO:0003735; GO:0005840; GO:0006412; GO:0019843
CD630_23210	GYEQIRNSVAYPNLNVK	182.77	8	S	Q185J5	90	Q185J5	Q185J5	>tr|Q185J5|Q185J5_CLOD6 Transketolase, central and C-terminal (Sedoheptulose-7-phosphate:D-glyceraldehyde-3-phosphate glycolaldehydetransferase) OS=Clostridium difficile (strain 630) GN=tkt' PE=4 SV=1	1		91.889	182.77		NaN	148.64			149.84	Transketolase, central and C-terminal (Sedoheptulose-7-phosphate:D-glyceraldehyde-3-phosphate glycolaldehydetransferase) (EC 2.2.1.1)	tkt' CD630_23210	tkt'				transketolase activity [GO:0004802]	GO:0004802
CD630_21370	AIANSDLGLNPSNDGEVIR	171.06	12	S	Q185S5	92	Q185S5	Q185S5	>sp|Q185S5|RRF_CLOD6 Ribosome-recycling factor OS=Clostridium difficile (strain 630) GN=frr PE=3 SV=1	1		92.01	171.06			146.25			158.91	Ribosome-recycling factor (RRF) (Ribosome-releasing factor)	frr CD630_21370	frr	FUNCTION: Responsible for the release of ribosomes from messenger RNA at the termination of protein biosynthesis. May increase the efficiency of translation by recycling ribosomes from one round of translation to another. {ECO:0000255|HAMAP-Rule:MF_00040}.	translational termination [GO:0006415]	cytoplasm [GO:0005737]		GO:0005737; GO:0006415
CD630_03990	MVISSNVLK	125.72	5	S	Q188I5	373	Q188I5	Q188I5	>tr|Q188I5|Q188I5_CLOD6 Acyl-CoA dehydrogenase, short-chain specific OS=Clostridium difficile (strain 630) GN=acdB PE=3 SV=1	0.995225	66.267	92.247	125.72	72.29	93.839	105.2	77.124	50.354	110.08	Acyl-CoA dehydrogenase, short-chain specific (EC 1.3.99.-)	acdB CD630_03990	acdB				acyl-CoA dehydrogenase activity [GO:0003995]; flavin adenine dinucleotide binding [GO:0050660]	GO:0003995; GO:0050660
CD630_27930	SFLGTSDVDIIGGK	92.264	6	S	Q183M8	581	Q183M8	Q183M8	>tr|Q183M8|Q183M8_CLOD6 Precursor of the S-layer proteins OS=Clostridium difficile (strain 630) GN=slpA PE=1 SV=1	0.818343		92.264	62.658		56.817	50.831		NaN	NaN	Precursor of the S-layer proteins	slpA CD630_27930	slpA				identical protein binding [GO:0042802]	GO:0042802
CD630_09760	KLSEVVEFYPK	151.73	3	S	Q183Y1	60	Q183Y1	Q183Y1	>tr|Q183Y1|Q183Y1_CLOD6 Putative phage protein OS=Clostridium difficile (strain 630) GN=CD630_09760 PE=4 SV=1	1		92.264	110.12		110.12	94.203			151.73	Putative phage protein	CD630_09760 CD630_28910			protein tetramerization [GO:0051262]; protein transport [GO:0015031]		unfolded protein binding [GO:0051082]	GO:0015031; GO:0051082; GO:0051262
CD630_16390	MAGTSSVQIETLEK	143.28	5	S	Q186J3	328	Q186J3	Q186J3	>tr|Q186J3|Q186J3_CLOD6 Putative tellurite associated resistance protein OS=Clostridium difficile (strain 630) GN=CD630_16390 PE=4 SV=1	0.969896	NaN	92.439	141.13	NaN	56.746	143.28	47.037		129.05	Putative tellurite associated resistance protein	CD630_16390
CD630_19380	YIADESICIGPNNISK	186.6	15	S	Q187P8	57	Q187P8	Q187P8	>tr|Q187P8|Q187P8_CLOD6 Acetyl-CoA carboxylase subunit OS=Clostridium difficile (strain 630) GN=accC PE=4 SV=1	1	74.325	92.563	186.6	98.543	109.22	95.5	73.346		160.67	Biotin carboxylase (EC 6.3.4.14) (EC 6.4.1.2)	accC CD630_19380	accC	FUNCTION: This protein is a component of the acetyl coenzyme A carboxylase complex; first, biotin carboxylase catalyzes the carboxylation of the carrier protein and then the transcarboxylase transfers the carboxyl group to form malonyl-CoA. {ECO:0000256|RuleBase:RU365063}.	fatty acid biosynthetic process [GO:0006633]; malonyl-CoA biosynthetic process [GO:2001295]		acetyl-CoA carboxylase activity [GO:0003989]; ATP binding [GO:0005524]; biotin carboxylase activity [GO:0004075]; metal ion binding [GO:0046872]	GO:0003989; GO:0004075; GO:0005524; GO:0006633; GO:0046872; GO:2001295
CD630_14380	QSYVTTNYKEETLLNLQGALNSK	132.33	6	T	Q18BV6	42	Q18BV6	Q18BV6	>tr|Q18BV6|Q18BV6_CLOD6 Putative TPR repeat-containing protein OS=Clostridium difficile (strain 630) GN=CD630_14380 PE=4 SV=1	0.774212	102.45	92.792	79.942	106.42	53.355	43.732	48.077	132.33	NaN	Putative TPR repeat-containing protein	CD630_14380				integral component of membrane [GO:0016021]		GO:0016021
CD630_26190	ATLITAQSAAEDTCSAANKK	276.73	8	S	Q182V3	75	Q182V3	Q182V3	>tr|Q182V3|Q182V3_CLOD6 Putative cell-division initiation protein DivIVA OS=Clostridium difficile (strain 630) GN=CD630_26190 PE=4 SV=1	1		93.21	276.73		48.286	180.66			246.34	Putative cell-division initiation protein DivIVA	CD630_26190			cell cycle [GO:0007049]; cell division [GO:0051301]	cytoplasm [GO:0005737]		GO:0005737; GO:0007049; GO:0051301
CD630_33200	KINFTKSEYLICEFLAK	138.66	7	S	Q180G4	152	Q180G4	Q180G4	>tr|Q180G4|Q180G4_CLOD6 Two-component response regulator OS=Clostridium difficile (strain 630) GN=CD630_33200 PE=4 SV=1	0.998693		93.255	123.55		65.318	92.563		58.952	138.66	Stage 0 sporulation protein A homolog	cprR CD630_33200	cprR	FUNCTION: May play the central regulatory role in sporulation. It may be an element of the effector pathway responsible for the activation of sporulation genes in response to nutritional stress. Spo0A may act in concert with spo0H (a sigma factor) to control the expression of some genes that are critical to the sporulation process. {ECO:0000256|ARBA:ARBA00003221}.	phosphorelay signal transduction system [GO:0000160]; regulation of transcription, DNA-templated [GO:0006355]		DNA binding [GO:0003677]	GO:0000160; GO:0003677; GO:0006355
CD630_02390	MRTLSLQSANEINNTEEREK	93.34	3	T	Q18CX7	92	Q18CX7	Q18CX7	>tr|Q18CX7|Q18CX7_CLOD6 Flagellin C OS=Clostridium difficile (strain 630) GN=fliC PE=4 SV=1	0.856178	NaN	93.34			40.759	NaN			49.768	Flagellin	fliC CD630_02390	fliC	FUNCTION: Flagellin is the subunit protein which polymerizes to form the filaments of bacterial flagella. {ECO:0000256|RuleBase:RU362073}.	bacterial-type flagellum-dependent cell motility [GO:0071973]	bacterial-type flagellum [GO:0009288]; extracellular region [GO:0005576]	structural molecule activity [GO:0005198]	GO:0005198; GO:0005576; GO:0009288; GO:0071973
CD630_06850	VLSPTGEQLGVMPTK	104.92	5	T	Q189N1	22	Q189N1	Q189N1	>tr|Q189N1|Q189N1_CLOD6 Translation initiation factor IF-3 OS=Clostridium difficile (strain 630) GN=infC PE=3 SV=1	0.999016		93.371	71.98	81.157	89.468	104.92	89.507		77.08	Translation initiation factor IF-3	infC CD630_06850	infC	FUNCTION: IF-3 binds to the 30S ribosomal subunit and shifts the equilibrum between 70S ribosomes and their 50S and 30S subunits in favor of the free subunits, thus enhancing the availability of 30S subunits on which protein synthesis initiation begins. {ECO:0000256|HAMAP-Rule:MF_00080, ECO:0000256|RuleBase:RU000646}.		cytoplasm [GO:0005737]	translation initiation factor activity [GO:0003743]	GO:0003743; GO:0005737
CD630_15940	LNNLGCTNGCSNIYVK	172.66	11	S	Q186F0	28	Q186F0	Q186F0	>tr|Q186F0|Q186F0_CLOD6 O-acetyl-serine thiol-lyase A (O-acetyl-sulfhydrylase)(OAS-TL) OS=Clostridium difficile (strain 630) GN=cysK PE=4 SV=1	0.99996		93.371	172.66		72.359	136.68			119.37	O-acetyl-serine thiol-lyase A (O-acetyl-sulfhydrylase)(OAS-TL) (EC 2.5.1.47)	cysK CD630_15940	cysK		cysteine biosynthetic process from serine [GO:0006535]		cysteine synthase activity [GO:0004124]; lyase activity [GO:0016829]	GO:0004124; GO:0006535; GO:0016829
CD630_35520	PFITNHNTLHIPMYLR	136.68	8	T	Q181F2	225	Q181F2	Q181F2	>tr|Q181F2|Q181F2_CLOD6 Lysine--tRNA ligase OS=Clostridium difficile (strain 630) GN=lysS PE=3 SV=1	0.99627	71.592	93.5	112.55	77.871	136.68	81.807	89.859	45.844		Lysine--tRNA ligase (EC 6.1.1.6) (Lysyl-tRNA synthetase) (LysRS)	lysS CD630_35520	lysS		lysyl-tRNA aminoacylation [GO:0006430]	cytoplasm [GO:0005737]	ATP binding [GO:0005524]; lysine-tRNA ligase activity [GO:0004824]; magnesium ion binding [GO:0000287]; nucleic acid binding [GO:0003676]	GO:0000287; GO:0003676; GO:0004824; GO:0005524; GO:0005737; GO:0006430
CD630_11630	IHPGTNVGKGSDDTLFALVDGTVK	135.02	11	S	Q18B22	63	Q18B22	Q18B22	>sp|Q18B22|RL27_CLOD6 50S ribosomal protein L27 OS=Clostridium difficile (strain 630) GN=rpmA PE=3 SV=1	0.975154		93.505	135.02	NaN	63.427	74.382			63.925	50S ribosomal protein L27	rpmA CD630_11630	rpmA		translation [GO:0006412]	ribosome [GO:0005840]	structural constituent of ribosome [GO:0003735]	GO:0003735; GO:0005840; GO:0006412
CD630_11750	SSYLYGLPHELYTKYGVR	93.583	13	T	Q18B36	171	Q18B36	Q18B36	>sp|Q18B36|ACKA_CLOD6 Acetate kinase OS=Clostridium difficile (strain 630) GN=ackA PE=3 SV=1	0.999998	NaN	93.583	78.272		74.364	68.42			78.976	Acetate kinase (EC 2.7.2.1) (Acetokinase)	ackA CD630_11750	ackA	FUNCTION: Catalyzes the formation of acetyl phosphate from acetate and ATP. Can also catalyze the reverse reaction. {ECO:0000255|HAMAP-Rule:MF_00020}.	acetyl-CoA biosynthetic process [GO:0006085]; organic acid metabolic process [GO:0006082]	cytoplasm [GO:0005737]	acetate kinase activity [GO:0008776]; ATP binding [GO:0005524]; magnesium ion binding [GO:0000287]	GO:0000287; GO:0005524; GO:0005737; GO:0006082; GO:0006085; GO:0008776
CD630_21390	EVCLLEQTFVKNPDITVK	230.71	8	T	Q185S9	249	Q185S9	Q185S9	>sp|Q185S9|EFTS_CLOD6 Elongation factor Ts OS=Clostridium difficile (strain 630) GN=tsf PE=3 SV=1	1	NaN	93.583	177.09			129.77			230.71	Elongation factor Ts (EF-Ts)	tsf CD630_21390	tsf	FUNCTION: Associates with the EF-Tu.GDP complex and induces the exchange of GDP to GTP. It remains bound to the aminoacyl-tRNA.EF-Tu.GTP complex up to the GTP hydrolysis stage on the ribosome. {ECO:0000255|HAMAP-Rule:MF_00050}.		cytoplasm [GO:0005737]	translation elongation factor activity [GO:0003746]	GO:0003746; GO:0005737
CD630_13100	GMYMDSLIKR	100.38	6	S	Q18BH6	106	Q18BH6	Q18BH6	>sp|Q18BH6|RBFA_CLOD6 Ribosome-binding factor A OS=Clostridium difficile (strain 630) GN=rbfA PE=3 SV=1	0.999998		93.623	61.167		100.38					Ribosome-binding factor A	rbfA CD630_13100	rbfA	FUNCTION: One of several proteins that assist in the late maturation steps of the functional core of the 30S ribosomal subunit. Associates with free 30S ribosomal subunits (but not with 30S subunits that are part of 70S ribosomes or polysomes). Required for efficient processing of 16S rRNA. May interact with the 5'-terminal helix region of 16S rRNA. {ECO:0000255|HAMAP-Rule:MF_00003}.	maturation of SSU-rRNA [GO:0030490]	cytoplasm [GO:0005737]		GO:0005737; GO:0030490
CD630_33090	ILAYNFK	127.66	4	Y	Q180F3	522	Q180F3	Q180F3	>sp|Q180F3|DNLJ_CLOD6 DNA ligase OS=Clostridium difficile (strain 630) GN=ligA PE=3 SV=2	1		93.883	103.29	75.269	111.81	99.384			127.66	DNA ligase (EC 6.5.1.2) (Polydeoxyribonucleotide synthase [NAD(+)])	ligA CD630_33090	ligA	FUNCTION: DNA ligase that catalyzes the formation of phosphodiester linkages between 5'-phosphoryl and 3'-hydroxyl groups in double-stranded DNA using NAD as a coenzyme and as the energy source for the reaction. It is essential for DNA replication and repair of damaged DNA. {ECO:0000255|HAMAP-Rule:MF_01588}.	DNA repair [GO:0006281]; DNA replication [GO:0006260]		DNA binding [GO:0003677]; DNA ligase (NAD+) activity [GO:0003911]; metal ion binding [GO:0046872]	GO:0003677; GO:0003911; GO:0006260; GO:0006281; GO:0046872
CD630_30160	VLSVQELVSSK	93.909	3	S	Q184K6	454	Q184K6	Q184K6	>tr|Q184K6|Q184K6_CLOD6 Transcription antiterminator, PTS operon regulator OS=Clostridium difficile (strain 630) GN=CD630_30160 PE=4 SV=1	0.999999	53.491	93.909	79.346	55.755	71.98	89.624			64.407	Putative PTS system EIIA component	CD630_30160			phosphoenolpyruvate-dependent sugar phosphotransferase system [GO:0009401]; regulation of transcription, DNA-templated [GO:0006355]		protein-N(PI)-phosphohistidine-sugar phosphotransferase activity [GO:0008982]	GO:0006355; GO:0008982; GO:0009401
CD630_00490	MTSGVYNQLPMGLR	104.45	3	S	Q18CD2	37	Q18CD2	Q18CD2	>sp|Q18CD2|SYP1_CLOD6 Proline--tRNA ligase 1 OS=Clostridium difficile (strain 630) GN=proS1 PE=3 SV=1	0.997056	77.746	93.909	104.45	66.393	NaN	68.481	86.548		78.441	Proline--tRNA ligase 1 (EC 6.1.1.15) (Prolyl-tRNA synthetase 1) (ProRS 1)	proS1 CD630_00490	proS1	FUNCTION: Catalyzes the attachment of proline to tRNA(Pro) in a two-step reaction: proline is first activated by ATP to form Pro-AMP and then transferred to the acceptor end of tRNA(Pro). As ProRS can inadvertently accommodate and process non-cognate amino acids such as alanine and cysteine, to avoid such errors it has two additional distinct editing activities against alanine. One activity is de…	prolyl-tRNA aminoacylation [GO:0006433]	cytoplasm [GO:0005737]	aminoacyl-tRNA editing activity [GO:0002161]; ATP binding [GO:0005524]; proline-tRNA ligase activity [GO:0004827]	GO:0002161; GO:0004827; GO:0005524; GO:0005737; GO:0006433
CD630_36190	VFDRSEIDGQGNPFPILHMK	105.06	5	S	Q181L9;G6BSP5;C9YSB3;C9XSP7	132;132;132;132	Q181L9	Q181L9	>tr|Q181L9|Q181L9_CLOD6 Putative acyl-CoA N-acyltransferase OS=Clostridium difficile (strain 630) GN=CD630_36190 PE=4 SV=1;>tr|G6BSP5|G6BSP5_CLODI Acetyltransferase, GNAT family OS=Clostridium difficile 70-100-2010 GN=HMPREF9945_01090 PE=4 SV=1;>tr|C9YSB3|	1	51.475	94.087	95.319	41.908	104.7	105.06	44.648	57.21	87.881	Putative acyl-CoA N-acyltransferase	CD630_36190					N-acetyltransferase activity [GO:0008080]	GO:0008080
CD630_34810	GFANKNEEDISDPFGGNLDIYRSTMR	147.49	23	S	Q180Y0	133	Q180Y0	Q180Y0	>tr|Q180Y0|Q180Y0_CLOD6 Protein-tyrosine phosphatase reductase OS=Clostridium difficile (strain 630) GN=CD630_34810 PE=4 SV=1	0.810618	NaN	94.185	97.312			90.98			147.49	Protein-tyrosine phosphatase reductase (EC 3.1.3.48)	CD630_34810					protein tyrosine phosphatase activity [GO:0004725]	GO:0004725
CD630_30100	EGKTSFIGSSLFK	129.05	4	T	Q184J9	46	Q184J9	Q184J9	>tr|Q184J9|Q184J9_CLOD6 Putative cytochrome C assembly protein OS=Clostridium difficile (strain 630) GN=CD630_30100 PE=4 SV=1	0.99745	NaN	94.203	129.05		80.361	71.143	NaN		90.561	Putative cytochrome C assembly protein	CD630_30100			cytochrome complex assembly [GO:0017004]	integral component of membrane [GO:0016021]; plasma membrane [GO:0005886]	oxidoreductase activity [GO:0016491]	GO:0005886; GO:0016021; GO:0016491; GO:0017004
CD630_32270	VYVNTNSLHFQSTDKFK	158.58	7	S	Q17ZX2	31	Q17ZX2	Q17ZX2	>sp|Q17ZX2|DAPH_CLOD6 2,3,4,5-tetrahydropyridine-2,6-dicarboxylate N-acetyltransferase OS=Clostridium difficile (strain 630) GN=dapH PE=3 SV=1	0.998297	83.423	94.632	158.58		66.536	131.54		81.807	145.88	2,3,4,5-tetrahydropyridine-2,6-dicarboxylate N-acetyltransferase (EC 2.3.1.89) (Tetrahydrodipicolinate N-acetyltransferase) (THP acetyltransferase) (Tetrahydropicolinate acetylase)	dapH CD630_32270	dapH	FUNCTION: Catalyzes the transfer of an acetyl group from acetyl-CoA to tetrahydrodipicolinate. {ECO:0000255|HAMAP-Rule:MF_01691}.	diaminopimelate biosynthetic process [GO:0019877]; lysine biosynthetic process via diaminopimelate [GO:0009089]		tetrahydrodipicolinate N-acetyltransferase activity [GO:0047200]	GO:0009089; GO:0019877; GO:0047200
CD630_26820	VAGELLPGVFHVSAR	105.99	13	S	Q183B6	112	Q183B6	Q183B6	>tr|Q183B6|Q183B6_CLOD6 Pyruvate-flavodoxin oxidoreductase OS=Clostridium difficile (strain 630) GN=pfo PE=3 SV=1	1	60.294	95.414	105.99		93.115	92.679		88.781	86.575	Pyruvate-ferredoxin oxidoreductase (EC 1.2.7.-)	pfo CD630_26820	pfo		electron transport chain [GO:0022900]		4 iron, 4 sulfur cluster binding [GO:0051539]; iron ion binding [GO:0005506]; oxidoreductase activity, acting on the aldehyde or oxo group of donors [GO:0016903]; thiamine pyrophosphate binding [GO:0030976]	GO:0005506; GO:0016903; GO:0022900; GO:0030976; GO:0051539
CD630_34300	IFVLGNAPTALYK	111.34	9	T	Q180S7	143	Q180S7	Q180S7	>tr|Q180S7|Q180S7_CLOD6 Cobalt-precorrin-8X methylmutase (Cobalt-precorrin isomerase) (HBA synthase) OS=Clostridium difficile (strain 630) GN=cbiC PE=4 SV=1	1		95.662	87.088		73.279	95.197			111.34	Cobalt-precorrin-8X methylmutase (Cobalt-precorrin isomerase) (HBA synthase) (EC 5.4.1.2)	cbiC CD630_34300	cbiC		cobalamin biosynthetic process [GO:0009236]		precorrin-8X methylmutase activity [GO:0016993]	GO:0009236; GO:0016993
CD630_00910	YNIPHISTGDIFRK	127.3	7	S	Q18CH9	30	Q18CH9	Q18CH9	>sp|Q18CH9|KAD_CLOD6 Adenylate kinase OS=Clostridium difficile (strain 630) GN=adk PE=3 SV=1	0.875311	82.449	95.662	100.04	89.344	127.3	72.932	100.39	126.25	126.91	Adenylate kinase (AK) (EC 2.7.4.3) (ATP-AMP transphosphorylase) (ATP:AMP phosphotransferase) (Adenylate monophosphate kinase)	adk CD630_00910	adk	FUNCTION: Catalyzes the reversible transfer of the terminal phosphate group between ATP and AMP. Plays an important role in cellular energy homeostasis and in adenine nucleotide metabolism. {ECO:0000255|HAMAP-Rule:MF_00235}.	AMP salvage [GO:0044209]	cytoplasm [GO:0005737]	adenylate kinase activity [GO:0004017]; ATP binding [GO:0005524]; zinc ion binding [GO:0008270]	GO:0004017; GO:0005524; GO:0005737; GO:0008270; GO:0044209
CD630_09060	SILNLFR	102.51	1	S	Q18A98	2	Q18A98	Q18A98	>tr|Q18A98|Q18A98_CLOD6 Putative phage DNA-binding protein OS=Clostridium difficile (strain 630) GN=CD630_09060 PE=4 SV=1	1	80.438	95.815			102.51					Putative phage DNA-binding protein	CD630_09060					DNA binding [GO:0003677]	GO:0003677
CD630_00580	TKPHVNIGTIGHVDHGKTTLTAAITK	184.35	19	T	Q18CE4	27	Q18CE4	Q18CE4	>sp|Q18CE4|EFTU_CLOD6 Elongation factor Tu OS=Clostridium difficile (strain 630) GN=tuf1 PE=3 SV=1	0.768504	NaN	96.158	184.35		NaN	114.26	NaN	70.062	136.15	Elongation factor Tu (EF-Tu)	tuf1 tufA CD630_00580; tuf1 tufB CD630_00710	tuf1; tuf1	FUNCTION: This protein promotes the GTP-dependent binding of aminoacyl-tRNA to the A-site of ribosomes during protein biosynthesis. {ECO:0000255|HAMAP-Rule:MF_00118}.		cytoplasm [GO:0005737]	GTPase activity [GO:0003924]; GTP binding [GO:0005525]; translation elongation factor activity [GO:0003746]	GO:0003746; GO:0003924; GO:0005525; GO:0005737
CD630_27430	RPGFSNAARPELANNLYEEFVK	152.15	5	S	Q183H9	94	Q183H9	Q183H9	>sp|Q183H9|DTD_CLOD6 D-tyrosyl-tRNA(Tyr) deacylase OS=Clostridium difficile (strain 630) GN=dtd PE=3 SV=1	1		96.351	152.15		75.529	125.83			91.767	D-aminoacyl-tRNA deacylase (DTD) (EC 3.1.1.96) (Gly-tRNA(Ala) deacylase)	dtd CD630_27430	dtd	FUNCTION: An aminoacyl-tRNA editing enzyme that deacylates mischarged D-aminoacyl-tRNAs. Also deacylates mischarged glycyl-tRNA(Ala), protecting cells against glycine mischarging by AlaRS. Acts via tRNA-based rather than protein-based catalysis; rejects L-amino acids rather than detecting D-amino acids in the active site. By recycling D-aminoacyl-tRNA to D-amino acids and free tRNA molecules, thi…	D-amino acid catabolic process [GO:0019478]	cytoplasm [GO:0005737]	D-aminoacyl-tRNA deacylase activity [GO:0051499]; Gly-tRNA(Ala) hydrolase activity [GO:0106026]; Ser(Gly)-tRNA(Ala) hydrolase activity [GO:0043908]; tRNA binding [GO:0000049]	GO:0000049; GO:0005737; GO:0019478; GO:0043908; GO:0051499; GO:0106026
CD630_20680	QFSEEKSESFIR	196.48	7	S	Q188D7	414	Q188D7	Q188D7	>tr|Q188D7|Q188D7_CLOD6 ABC-type transport system, ATP-binding protein OS=Clostridium difficile (strain 630) GN=CD630_20680 PE=4 SV=1	0.989361		96.673	196.48	NaN	76.358	162.94			159.18	ABC-type transport system, ATP-binding protein (EC 3.6.3.-)	CD630_20680					ATP binding [GO:0005524]; hydrolase activity [GO:0016787]	GO:0005524; GO:0016787
CD630_23350	DYRISRMDLDTK	151.59	5	S	Q185K9	155	Q185K9	Q185K9	>tr|Q185K9|Q185K9_CLOD6 Inositol-5'-monophosphate dehydrogenase (IMP dehydrogenase) (IMPDH) (IMPD) OS=Clostridium difficile (strain 630) GN=guaB PE=3 SV=1	1	98.943	96.773	151.59	77.42	99.238	102.39	71.98		117.53	Inositol-5'-monophosphate dehydrogenase (IMP dehydrogenase) (IMPDH) (IMPD) (EC 1.1.1.205)	guaB CD630_23350	guaB		GMP biosynthetic process [GO:0006177]		IMP dehydrogenase activity [GO:0003938]; metal ion binding [GO:0046872]	GO:0003938; GO:0006177; GO:0046872
CD630_10550	AFAGADTWATSSALAGALK	175.85	12	S	Q18AQ6	99	Q18AQ6	Q18AQ6	>tr|Q18AQ6|Q18AQ6_CLOD6 Electron transfer flavoproteins subunit beta OS=Clostridium difficile (strain 630) GN=etfB PE=4 SV=2	0.928435		96.881	134.87			148.75			175.85	Electron transfer flavoproteins subunit beta	etfB3 CD630_10550	etfB3				electron transfer activity [GO:0009055]	GO:0009055
CD630_24030	GKGGFGSTGF	96.946	8	T	Q181Y7	141	Q181Y7	Q181Y7	>sp|Q181Y7|DUT_CLOD6 Deoxyuridine 5'-triphosphate nucleotidohydrolase OS=Clostridium difficile (strain 630) GN=dut PE=3 SV=1	0.881267	49.448	96.946				NaN		NaN	NaN	Deoxyuridine 5'-triphosphate nucleotidohydrolase (dUTPase) (EC 3.6.1.23) (dUTP pyrophosphatase)	dut CD630_24030	dut	FUNCTION: This enzyme is involved in nucleotide metabolism: it produces dUMP, the immediate precursor of thymidine nucleotides and it decreases the intracellular concentration of dUTP so that uracil cannot be incorporated into DNA. {ECO:0000255|HAMAP-Rule:MF_00116}.	dUMP biosynthetic process [GO:0006226]; dUTP catabolic process [GO:0046081]		dUTP diphosphatase activity [GO:0004170]; magnesium ion binding [GO:0000287]	GO:0000287; GO:0004170; GO:0006226; GO:0046081
CD630_27560	KAAEFKSTVEVVAK	105.02	7	S	Q183J2	30	Q183J2	Q183J2	>tr|Q183J2|Q183J2_CLOD6 PTS system, HPr protein OS=Clostridium difficile (strain 630) GN=ptsH PE=4 SV=1	0.852646	69.935	97.081	67.418		45.876	NaN	57.616		105.02	PTS system, HPr protein	ptsH CD630_27560	ptsH
CD630_32410	DTLEQLVAIPSAGK	158.58	11	S	Q17ZY6	226	Q17ZY6	Q17ZY6	>tr|Q17ZY6|Q17ZY6_CLOD6 Proline reductase (Selenocysteine) OS=Clostridium difficile (strain 630) GN=prdB PE=4 SV=2	1	66.777	97.083	158.58	90.718	40.501	45.436	86.179		110.56	Proline reductase (Selenocysteine) (EC 1.21.4.1)	prdB CD630_32410	prdB				D-proline reductase (dithiol) activity [GO:0050002]	GO:0050002
CD630_35880	VPVFSMSKLSK	142.45	7	S	Q181J0;Q181J2	894;894	Q181J0;Q181J2	Q181J0	>tr|Q181J0|Q181J0_CLOD6 Carbamoyl-phosphate synthase large chain OS=Clostridium difficile (strain 630) GN=carB PE=3 SV=1;>tr|Q181J2|Q181J2_CLOD6 Carbamoyl-phosphate synthase large chain OS=Clostridium difficile (strain 630) GN=carB PE=3 SV=1	0.995782		97.093	130.72		106.42	142.45			127.36	Carbamoyl-phosphate synthase large chain (EC 6.3.5.5) (Carbamoyl-phosphate synthetase ammonia chain)	carB1 carB CD630_35880	carB1		'de novo' UMP biosynthetic process [GO:0044205]; arginine biosynthetic process [GO:0006526]		ATP binding [GO:0005524]; carbamoyl-phosphate synthase (glutamine-hydrolyzing) activity [GO:0004088]; metal ion binding [GO:0046872]	GO:0004088; GO:0005524; GO:0006526; GO:0044205; GO:0046872
CD630_01130	ILTINPGSTSTK	139.66	11	T	Q18CK3	17	Q18CK3	Q18CK3	>tr|Q18CK3|Q18CK3_CLOD6 Probable butyrate kinase OS=Clostridium difficile (strain 630) GN=buk PE=3 SV=1	0.569383	74.789	97.093	139.66	82.529	97.45	107.35	84.759		130.27	Probable butyrate kinase (BK) (EC 2.7.2.7) (Branched-chain carboxylic acid kinase)	buk CD630_01130	buk			cytoplasm [GO:0005737]	ATP binding [GO:0005524]; butyrate kinase activity [GO:0047761]	GO:0005524; GO:0005737; GO:0047761
CD630_02500	QIIQDYEGSSSFIVR	167.28	10	S	Q18CY9	172	Q18CY9	Q18CY9	>tr|Q18CY9|Q18CY9_CLOD6 Flagellar assembly protein FliH OS=Clostridium difficile (strain 630) GN=fliH PE=4 SV=1	0.819854	57.936	97.095	157.11		73.168	136.39			167.28	Flagellar assembly protein FliH	fliH CD630_02500	fliH
CD630_02730	LVSLGEISENKSSDYK	135.04	13	S	Q18D10	60	Q18D10	Q18D10	>tr|Q18D10|Q18D10_CLOD6 Heat shock protein 90 (Heat shock protein HtpG)(High temperature protein G) OS=Clostridium difficile (strain 630) GN=htpG PE=4 SV=1	0.603792	NaN	97.271	129.46		51.524	93.371			135.04	Heat shock protein 90 (Heat shock protein HtpG)(High temperature protein G)	htpG CD630_02730	htpG		protein folding [GO:0006457]		ATP binding [GO:0005524]; unfolded protein binding [GO:0051082]	GO:0005524; GO:0006457; GO:0051082
CD630_07000	YVGTLGELHPDVIENYNLGQR	214.46	1	Y	Q189P6	657	Q189P6	Q189P6	>tr|Q189P6|Q189P6_CLOD6 Phenylalanine--tRNA ligase beta subunit OS=Clostridium difficile (strain 630) GN=pheT PE=3 SV=1	0.999991	67.396	97.271	214.46	NaN	89.011	137.69			154.26	Phenylalanine--tRNA ligase beta subunit (EC 6.1.1.20) (Phenylalanyl-tRNA synthetase beta subunit) (PheRS)	pheT CD630_07000	pheT		phenylalanyl-tRNA aminoacylation [GO:0006432]	cytoplasm [GO:0005737]	ATP binding [GO:0005524]; magnesium ion binding [GO:0000287]; phenylalanine-tRNA ligase activity [GO:0004826]; tRNA binding [GO:0000049]	GO:0000049; GO:0000287; GO:0004826; GO:0005524; GO:0005737; GO:0006432
CD630_21370	ILMISPWDK	134.98	5	S	Q185S5	68	Q185S5	Q185S5	>sp|Q185S5|RRF_CLOD6 Ribosome-recycling factor OS=Clostridium difficile (strain 630) GN=frr PE=3 SV=1	1	73.082	97.779	126.91	63.602	81.709	130.1	NaN		134.98	Ribosome-recycling factor (RRF) (Ribosome-releasing factor)	frr CD630_21370	frr	FUNCTION: Responsible for the release of ribosomes from messenger RNA at the termination of protein biosynthesis. May increase the efficiency of translation by recycling ribosomes from one round of translation to another. {ECO:0000255|HAMAP-Rule:MF_00040}.	translational termination [GO:0006415]	cytoplasm [GO:0005737]		GO:0005737; GO:0006415
CD630_05730	VSFIPSGIK	110.64	6	S	Q189B6	108	Q189B6	Q189B6	>tr|Q189B6|Q189B6_CLOD6 Putative membrane protein OS=Clostridium difficile (strain 630) GN=CD630_05730 PE=4 SV=1	1	89.301	98.407	110.64	NaN	85.554	88.021	45.28		94.402	Putative membrane protein	CD630_05730				integral component of membrane [GO:0016021]		GO:0016021
CD630_03950	SLGYDEEKINNFKDSK	276.73	15	S	Q188I3	394	Q188I3	Q188I3	>tr|Q188I3|Q188I3_CLOD6 Isocaprenoyl-CoA:2-hydroxyisocaproate CoA-transferase OS=Clostridium difficile (strain 630) GN=hadA PE=4 SV=1	1	NaN	98.543	276.73		77.959	187.57			183.07	Isocaprenoyl-CoA:2-hydroxyisocaproate CoA-transferase (EC 2.8.3.-)	hadA CD630_03950	hadA				CoA-transferase activity [GO:0008410]	GO:0008410
CD630_17500	IIIPTGWSPK	114.7	8	S	Q186V6	34	Q186V6	Q186V6	>tr|Q186V6|Q186V6_CLOD6 Putative CoA enzyme activase OS=Clostridium difficile (strain 630) GN=CD630_17500 PE=4 SV=1	0.999117	72.705	98.592	114.7		99.161	111.88	47.47		114.7	Putative CoA enzyme activase	CD630_17500					iron-sulfur cluster binding [GO:0051536]	GO:0051536
CD630_23350	VSEFMTPMSSIVYANK	139.9	9	S	Q185K9	171	Q185K9	Q185K9	>tr|Q185K9|Q185K9_CLOD6 Inositol-5'-monophosphate dehydrogenase (IMP dehydrogenase) (IMPDH) (IMPD) OS=Clostridium difficile (strain 630) GN=guaB PE=3 SV=1	0.830436	NaN	99.092	139.9		56.719	105.5	41.53		120.11	Inositol-5'-monophosphate dehydrogenase (IMP dehydrogenase) (IMPDH) (IMPD) (EC 1.1.1.205)	guaB CD630_23350	guaB		GMP biosynthetic process [GO:0006177]		IMP dehydrogenase activity [GO:0003938]; metal ion binding [GO:0046872]	GO:0003938; GO:0006177; GO:0046872
CD630_00740	SVQWVGGGVAFAPKPR	159.95	1	S	Q18CF9	80	Q18CF9	Q18CF9	>tr|Q18CF9|Q18CF9_CLOD6 50S ribosomal protein L4 OS=Clostridium difficile (strain 630) GN=rplD PE=3 SV=2	1	71.592	99.273	148.06		58.024	159.95			153.25	50S ribosomal protein L4	rplD CD630_00740	rplD	FUNCTION: Forms part of the polypeptide exit tunnel. {ECO:0000256|HAMAP-Rule:MF_01328}.; FUNCTION: One of the primary rRNA binding proteins, this protein initially binds near the 5'-end of the 23S rRNA. It is important during the early stages of 50S assembly. It makes multiple contacts with different domains of the 23S rRNA in the assembled 50S subunit and ribosome. {ECO:0000256|HAMAP-Rule:MF_013…	translation [GO:0006412]	ribosome [GO:0005840]	rRNA binding [GO:0019843]; structural constituent of ribosome [GO:0003735]	GO:0003735; GO:0005840; GO:0006412; GO:0019843
CD630_08280	EGDLNYLSTYLR	172.43	8	S	Q18A21	78	Q18A21	Q18A21	>tr|Q18A21|Q18A21_CLOD6 Putative oxidative stress glutamate synthase OS=Clostridium difficile (strain 630) GN=CD630_08280 PE=3 SV=1	0.916457	113.53	99.344	172.43	138.73	127.87	154.69	150.05	93.909	153.2	Putative oxidative stress glutamate synthase	CD630_08280			glutamate biosynthetic process [GO:0006537]		glutamate synthase activity [GO:0015930]; iron ion binding [GO:0005506]	GO:0005506; GO:0006537; GO:0015930
CD630_11250	IMNRSEVFNNLDKVAGYK	180.45	5	S	Q18AY4	53	Q18AY4	Q18AY4	>tr|Q18AY4|Q18AY4_CLOD6 Nitroreductase-family protein OS=Clostridium difficile (strain 630) GN=CD630_11250 PE=4 SV=1	1		99.378	177.08		87.554	166.65		NaN	180.45	Nitroreductase-family protein	CD630_11250					oxidoreductase activity [GO:0016491]	GO:0016491
CD630_03980	YLISEYK	134.05	4	S	Q188I6	138	Q188I6	Q188I6	>tr|Q188I6|Q188I6_CLOD6 Subunit of oxygen-sensitive 2-hydroxyisocaproyl-CoA dehydratase C OS=Clostridium difficile (strain 630) GN=hadC PE=4 SV=1	1		99.688	113.62		100.02	134.05			113.62	Subunit of oxygen-sensitive 2-hydroxyisocaproyl-CoA dehydratase C	hadC CD630_03980	hadC
CD630_01170	KTEGLQDTQTHYCPGCTHGIIHR	251.07	8	T	Q18CK7	14	Q18CK7	Q18CK7	>tr|Q18CK7|Q18CK7_CLOD6 Putative ferredoxin/flavodoxin oxidoreductase,beta subunit OS=Clostridium difficile (strain 630) GN=CD630_01170 PE=4 SV=1	0.999275	52.465	99.954	169.6	64.502	72.228	251.07	NaN		153.87	Putative ferredoxin/flavodoxin oxidoreductase,beta subunit (EC 1.2.7.-)	CD630_01170					oxidoreductase activity [GO:0016491]; thiamine pyrophosphate binding [GO:0030976]	GO:0016491; GO:0030976
CD630_01170	KTEGLQDTQTHYCPGCTHGIIHR	99.954	10	T	Q18CK7	16	Q18CK7	Q18CK7	>tr|Q18CK7|Q18CK7_CLOD6 Putative ferredoxin/flavodoxin oxidoreductase,beta subunit OS=Clostridium difficile (strain 630) GN=CD630_01170 PE=4 SV=1	0.838576	NaN	99.954	NaN	41.65	72.228	94.275	NaN		47.75	Putative ferredoxin/flavodoxin oxidoreductase,beta subunit (EC 1.2.7.-)	CD630_01170					oxidoreductase activity [GO:0016491]; thiamine pyrophosphate binding [GO:0030976]	GO:0016491; GO:0030976
CD630_36550	EQGHEFGVTTGRPR	186.17	9	T	Q181Q7	300	Q181Q7	Q181Q7	>sp|Q181Q7|PURA_CLOD6 Adenylosuccinate synthetase OS=Clostridium difficile (strain 630) GN=purA PE=3 SV=1	0.998535		100.04	169.06	43.794	114.52	186.17	72.433	101.78	137.27	Adenylosuccinate synthetase (AMPSase) (AdSS) (EC 6.3.4.4) (IMP--aspartate ligase)	purA CD630_36550	purA	FUNCTION: Plays an important role in the de novo pathway of purine nucleotide biosynthesis. Catalyzes the first committed step in the biosynthesis of AMP from IMP. {ECO:0000255|HAMAP-Rule:MF_00011}.	'de novo' AMP biosynthetic process [GO:0044208]	cytoplasm [GO:0005737]	adenylosuccinate synthase activity [GO:0004019]; GTP binding [GO:0005525]; magnesium ion binding [GO:0000287]	GO:0000287; GO:0004019; GO:0005525; GO:0005737; GO:0044208
CD630_28470	SKDAFSLIK	100.69	6	S	Q183T2	186	Q183T2	Q183T2	>tr|Q183T2|Q183T2_CLOD6 Uncharacterized protein OS=Clostridium difficile (strain 630) GN=CD630_28470 PE=4 SV=1	1	100.22	100.69		96.135	73.927		65.565	55.291		Uncharacterized protein	CD630_28470
CD630_00700	GITITSAATTASWK	136.34	5	T	Q18CF4	64	Q18CF4	Q18CF4	>sp|Q18CF4|EFG_CLOD6 Elongation factor G OS=Clostridium difficile (strain 630) GN=fusA PE=3 SV=1	0.900892	NaN	101.05	84.375	NaN	76.378	101.9	63.691		136.34	Elongation factor G (EF-G)	fusA CD630_00700	fusA	FUNCTION: Catalyzes the GTP-dependent ribosomal translocation step during translation elongation. During this step, the ribosome changes from the pre-translocational (PRE) to the post-translocational (POST) state as the newly formed A-site-bound peptidyl-tRNA and P-site-bound deacylated tRNA move to the P and E sites, respectively. Catalyzes the coordinated movement of the two tRNA molecules, the…		cytoplasm [GO:0005737]	GTPase activity [GO:0003924]; GTP binding [GO:0005525]; translation elongation factor activity [GO:0003746]	GO:0003746; GO:0003924; GO:0005525; GO:0005737
CD630_05080	YGLYYSPVSTPADFR	139.88	6	S	Q188V1	508	Q188V1	Q188V1	>tr|Q188V1|Q188V1_CLOD6 Tetracycline resistance protein Tn5397 OS=Clostridium difficile (strain 630) GN=tetM PE=3 SV=1	0.999281		101.05	139.88		85.362		NaN		132.51	Tetracycline resistance protein Tn5397	tetM CD630_05080	tetM	FUNCTION: Abolishes the inhibitory effect of tetracyclin on protein synthesis by a non-covalent modification of the ribosomes. {ECO:0000256|ARBA:ARBA00003987}.	response to antibiotic [GO:0046677]; translation [GO:0006412]		GTPase activity [GO:0003924]; GTP binding [GO:0005525]	GO:0003924; GO:0005525; GO:0006412; GO:0046677
CD630_30290	VWSELELVK	130.16	3	S	Q184L6	178	Q184L6	Q184L6	>tr|Q184L6|Q184L6_CLOD6 Bifunctional protein: cystathionine beta-lyase / repressor OS=Clostridium difficile (strain 630) GN=malY PE=4 SV=1	1		101.35	130.16		93.345	104.3			130.16	Bifunctional protein: cystathionine beta-lyase / repressor (EC 4.4.1.8)	malY CD630_30290	malY		biosynthetic process [GO:0009058]		cystathionine beta-lyase activity [GO:0004121]; pyridoxal phosphate binding [GO:0030170]	GO:0004121; GO:0009058; GO:0030170
CD630_15210	FNSEWLAK	130.01	3	S	Q18C40	127	Q18C40	Q18C40	>tr|Q18C40|Q18C40_CLOD6 Tyrosine--tRNA ligase OS=Clostridium difficile (strain 630) GN=tyrS PE=3 SV=1	1		101.39	130.01		83.081	120.55			125.72	Tyrosine--tRNA ligase (EC 6.1.1.1) (Tyrosyl-tRNA synthetase) (TyrRS)	tyrS CD630_15210	tyrS	FUNCTION: Catalyzes the attachment of tyrosine to tRNA(Tyr) in a two-step reaction: tyrosine is first activated by ATP to form Tyr-AMP and then transferred to the acceptor end of tRNA(Tyr). {ECO:0000256|HAMAP-Rule:MF_02007}.	tyrosyl-tRNA aminoacylation [GO:0006437]	cytoplasm [GO:0005737]	ATP binding [GO:0005524]; RNA binding [GO:0003723]; tyrosine-tRNA ligase activity [GO:0004831]	GO:0003723; GO:0004831; GO:0005524; GO:0005737; GO:0006437
CD630_00770	SSTVFPQMVENTIAVHDGR	123.61	1	S	Q18CG2	37	Q18CG2	Q18CG2	>sp|Q18CG2|RS19_CLOD6 30S ribosomal protein S19 OS=Clostridium difficile (strain 630) GN=rpsS PE=3 SV=1	0.360988	42.639	101.75	123.61		89.859	116.45			98.3	30S ribosomal protein S19	rpsS CD630_00770	rpsS	FUNCTION: Protein S19 forms a complex with S13 that binds strongly to the 16S ribosomal RNA. {ECO:0000255|HAMAP-Rule:MF_00531}.	translation [GO:0006412]	small ribosomal subunit [GO:0015935]	rRNA binding [GO:0019843]; structural constituent of ribosome [GO:0003735]	GO:0003735; GO:0006412; GO:0015935; GO:0019843
CD630_00770	SSTVFPQMVENTIAVHDGR	123.61	2	S	Q18CG2	38	Q18CG2	Q18CG2	>sp|Q18CG2|RS19_CLOD6 30S ribosomal protein S19 OS=Clostridium difficile (strain 630) GN=rpsS PE=3 SV=1	0.360988	42.639	101.75	123.61		89.859	116.45			98.3	30S ribosomal protein S19	rpsS CD630_00770	rpsS	FUNCTION: Protein S19 forms a complex with S13 that binds strongly to the 16S ribosomal RNA. {ECO:0000255|HAMAP-Rule:MF_00531}.	translation [GO:0006412]	small ribosomal subunit [GO:0015935]	rRNA binding [GO:0019843]; structural constituent of ribosome [GO:0003735]	GO:0003735; GO:0006412; GO:0015935; GO:0019843
CD630_02700	SYTATPGFISSKK	112.26	10	S	Q18D13	278	Q18D13	Q18D13	>tr|Q18D13|Q18D13_CLOD6 Flagellar motor switch protein FliM OS=Clostridium difficile (strain 630) GN=fliM PE=4 SV=1	0.675756	64.407	101.78	112.26	60.509	75.018	84.41	80.411		96.435	Flagellar motor switch protein FliM	fliM CD630_02700	fliM		bacterial-type flagellum-dependent cell motility [GO:0071973]; chemotaxis [GO:0006935]	bacterial-type flagellum basal body [GO:0009425]; plasma membrane [GO:0005886]	motor activity [GO:0003774]	GO:0003774; GO:0005886; GO:0006935; GO:0009425; GO:0071973
CD630_24460	IMSVIQPK	125.75	3	S	F3Y610	123	F3Y610	F3Y610	>tr|F3Y610|F3Y610_CLOD6 Putative aspartyl/glutamyl-tRNA amidotransferase subunit B-related OS=Clostridium difficile (strain 630) GN=CD630_24460 PE=4 SV=1	1	74.841	101.82	125.75	93.096	101.38	101.38	74.849	73.885	115.57	Putative aspartyl/glutamyl-tRNA amidotransferase subunit B-related	CD630_24460					carbon-nitrogen ligase activity, with glutamine as amido-N-donor [GO:0016884]; transferase activity [GO:0016740]	GO:0016740; GO:0016884
CD630_01200	GRLSVLAEDLEKNPIDGNLGIGHTR	238.65	4	S	Q18CK9	54	Q18CK9	Q18CK9	>tr|Q18CK9|Q18CK9_CLOD6 Glutamine--fructose-6-phosphate aminotransferase [isomerizing] OS=Clostridium difficile (strain 630) GN=glmS PE=3 SV=1	1	72.726	101.84	209.75	109.56	188.4	209.25	78.678	173.6	238.65	Glutamine--fructose-6-phosphate aminotransferase [isomerizing] (EC 2.6.1.16) (D-fructose-6-phosphate amidotransferase) (GFAT) (Glucosamine-6-phosphate synthase) (Hexosephosphate aminotransferase) (L-glutamine--D-fructose-6-phosphate amidotransferase)	glmS CD630_01200	glmS	FUNCTION: Catalyzes the first step in hexosamine metabolism, converting fructose-6P into glucosamine-6P using glutamine as a nitrogen source. {ECO:0000256|HAMAP-Rule:MF_00164}.	carbohydrate derivative biosynthetic process [GO:1901137]; carbohydrate metabolic process [GO:0005975]; glutamine metabolic process [GO:0006541]	cytoplasm [GO:0005737]	carbohydrate derivative binding [GO:0097367]; glutamine-fructose-6-phosphate transaminase (isomerizing) activity [GO:0004360]	GO:0004360; GO:0005737; GO:0005975; GO:0006541; GO:0097367; GO:1901137
CD630_13570	FFEANKSSFSKPESATAK	190.91	8	S	Q18BM5	109	Q18BM5	Q18BM5	>tr|Q18BM5|Q18BM5_CLOD6 Putative peptidyl-prolyl isomerase OS=Clostridium difficile (strain 630) GN=CD630_13570 PE=4 SV=1	0.990971	43.349	101.89	190.91		119.27	184.95		71.001	179.5	Peptidylprolyl isomerase (EC 5.2.1.8)	CD630_13570					peptidyl-prolyl cis-trans isomerase activity [GO:0003755]	GO:0003755
CD630_26680	TFVIQDESFLDK	165.66	8	S	Q183A3	55	Q183A3	Q183A3	>tr|Q183A3|Q183A3_CLOD6 Transcription antiterminator, licT family OS=Clostridium difficile (strain 630) GN=CD630_26680 PE=4 SV=1	1	54.103	101.92	165.66		91.589	153.36			153.36	Transcription antiterminator, licT family	CD630_26680			regulation of transcription, DNA-templated [GO:0006355]		RNA binding [GO:0003723]	GO:0003723; GO:0006355
CD630_03310	TMAPNSAGSQFFIMHK	139.11	1	T	Q18D70	99	Q18D70	Q18D70	>tr|Q18D70|Q18D70_CLOD6 Peptidyl-prolyl cis-trans isomerase B (PPIase B) (Rotamase B) OS=Clostridium difficile (strain 630) GN=ppiB PE=3 SV=1	0.999995		102.07	139.11		86.637	86.497			110.56	Peptidyl-prolyl cis-trans isomerase (PPIase) (EC 5.2.1.8)	ppiB CD630_03310	ppiB	FUNCTION: PPIases accelerate the folding of proteins. It catalyzes the cis-trans isomerization of proline imidic peptide bonds in oligopeptides. {ECO:0000256|RuleBase:RU363019}.			peptidyl-prolyl cis-trans isomerase activity [GO:0003755]	GO:0003755
CD630_12610	ELFSKSKIEDAVYK	131.18	4	S	Q18BC3	15	Q18BC3	Q18BC3	>tr|Q18BC3|Q18BC3_CLOD6 Putative ribonucleotide-diphosphate reductase OS=Clostridium difficile (strain 630) GN=CD630_12610 PE=4 SV=1	0.857297		102.36	131.18			109.04		62.081	129.88	Vitamin B12-dependent ribonucleotide reductase (EC 1.17.4.1)	CD630_12610		FUNCTION: Catalyzes the reduction of ribonucleotides to deoxyribonucleotides. May function to provide a pool of deoxyribonucleotide precursors for DNA repair during oxygen limitation and/or for immediate growth after restoration of oxygen. {ECO:0000256|RuleBase:RU364064}.	DNA biosynthetic process [GO:0071897]; DNA replication [GO:0006260]		ATP binding [GO:0005524]; cobalamin binding [GO:0031419]; ribonucleoside-diphosphate reductase activity, thioredoxin disulfide as acceptor [GO:0004748]	GO:0004748; GO:0005524; GO:0006260; GO:0031419; GO:0071897
CD630_03400	IISNISLSTR	154.1	6	S	Q18D80	675	Q18D80	Q18D80	>tr|Q18D80|Q18D80_CLOD6 Uncharacterized protein OS=Clostridium difficile (strain 630) GN=CD630_03400 PE=4 SV=1	0.927386	66.004	102.45	117.7		154.1	99.991				Uncharacterized protein	CD630_03400
CD630_03420	IINMMGSYYTK	129.04	7	S	Q18D85	13	Q18D85	Q18D85	>tr|Q18D85|Q18D85_CLOD6 Uncharacterized protein OS=Clostridium difficile (strain 630) GN=CD630_03420 PE=4 SV=1	0.999845	65.956	102.5	127.36	67.648	93.478	119.87		77.776	129.04	Uncharacterized protein	CD630_03420
CD630_12800	MQYSDKVMEHFMNPR	120.29	3	Y	Q18BE3	3	Q18BE3	Q18BE3	>tr|Q18BE3|Q18BE3_CLOD6 Putative NifU-like protein OS=Clostridium difficile (strain 630) GN=CD630_12800 PE=4 SV=1	0.994165		102.65	114.63	48.216	101.01	80.102		NaN	120.29	Fe-s iron-sulfur cluster assembly protein, nifu family	CD630_12800			iron-sulfur cluster assembly [GO:0016226]		iron ion binding [GO:0005506]; iron-sulfur cluster binding [GO:0051536]	GO:0005506; GO:0016226; GO:0051536
CD630_10560	VLPELISQLSVAK	137.45	7	S	Q18AQ5	322	Q18AQ5	Q18AQ5	>tr|Q18AQ5|Q18AQ5_CLOD6 Electron transfer flavoprotein subunit alpha OS=Clostridium difficile (strain 630) GN=etfA PE=4 SV=1	0.999754		103.04	137.45		96.096	120.77	44.998	93.768	118.55	Electron transfer flavoprotein subunit alpha	etfA3 CD630_10560	etfA3				electron transfer activity [GO:0009055]; flavin adenine dinucleotide binding [GO:0050660]	GO:0009055; GO:0050660
CD630_02430	SFLTDINQYSDTER	169.67	10	S	Q18CY1	235	Q18CY1	Q18CY1	>tr|Q18CY1|Q18CY1_CLOD6 Uncharacterized protein OS=Clostridium difficile (strain 630) GN=CD630_02430 PE=4 SV=1	0.989795		103.13	169.67		71.601	152.32			159.81	Flagella glycosylation methyltransferase domain protein	CD630_02430			methylation [GO:0032259]		methyltransferase activity [GO:0008168]	GO:0008168; GO:0032259
CD630_03410	VGFGSIYNENK	105.78	5	S	Q18D86	82	Q18D86	Q18D86	>tr|Q18D86|Q18D86_CLOD6 Uncharacterized protein OS=Clostridium difficile (strain 630) GN=CD630_03410 PE=4 SV=1	1		103.14	105.78		81.185	71.506			72.031	Uncharacterized protein	CD630_03410
CD630_17680;CD630_05190	DKTFTQYFK	120.55	3	T	Q186X8;Q188W4	109;123	Q186X8;Q188W4	Q186X8	>tr|Q186X8|Q186X8_CLOD6 Putative membrane protein OS=Clostridium difficile (strain 630) GN=CD630_17680 PE=4 SV=2;>tr|Q188W4|Q188W4_CLOD6 Uncharacterized protein OS=Clostridium difficile (strain 630) GN=CD630_05190 PE=4 SV=1	0.99964	60.08	103.2	84.999	NaN	65.234	56.328	67.749		120.55	Putative membrane protein	CD630_17680				integral component of membrane [GO:0016021]		GO:0016021
CD630_00950	RAEIGLTYIYGIGKATANEILAK	151.37	16	T	Q18CI0	29	Q18CI0	Q18CI0	>sp|Q18CI0|RS13_CLOD6 30S ribosomal protein S13 OS=Clostridium difficile (strain 630) GN=rpsM PE=3 SV=1	1		103.42	130.33		78.755	134.98		124.82	151.37	30S ribosomal protein S13	rpsM CD630_00950	rpsM	FUNCTION: Located at the top of the head of the 30S subunit, it contacts several helices of the 16S rRNA. In the 70S ribosome it contacts the 23S rRNA (bridge B1a) and protein L5 of the 50S subunit (bridge B1b), connecting the 2 subunits; these bridges are implicated in subunit movement. Contacts the tRNAs in the A and P-sites. {ECO:0000255|HAMAP-Rule:MF_01315}.	translation [GO:0006412]	ribosome [GO:0005840]	rRNA binding [GO:0019843]; structural constituent of ribosome [GO:0003735]; tRNA binding [GO:0000049]	GO:0000049; GO:0003735; GO:0005840; GO:0006412; GO:0019843
CD630_13090	LDKSPSEIIMK	132.05	4	S	Q18BH4	80	Q18BH4	Q18BH4	>sp|Q18BH4|IF2_CLOD6 Translation initiation factor IF-2 OS=Clostridium difficile (strain 630) GN=infB PE=3 SV=1	0.998199	NaN	103.77	122.96	58.626	118.51	132.05	NaN		121.32	Translation initiation factor IF-2	infB CD630_13090	infB	FUNCTION: One of the essential components for the initiation of protein synthesis. Protects formylmethionyl-tRNA from spontaneous hydrolysis and promotes its binding to the 30S ribosomal subunits. Also involved in the hydrolysis of GTP during the formation of the 70S ribosomal complex. {ECO:0000255|HAMAP-Rule:MF_00100}.		cytoplasm [GO:0005737]	GTPase activity [GO:0003924]; GTP binding [GO:0005525]; translation initiation factor activity [GO:0003743]	GO:0003743; GO:0003924; GO:0005525; GO:0005737
CD630_00830	EAPIHISNVMPFDPETGK	181.75	7	S	Q18CG6	66	Q18CG6	Q18CG6	>sp|Q18CG6|RL24_CLOD6 50S ribosomal protein L24 OS=Clostridium difficile (strain 630) GN=rplX PE=3 SV=2	1		103.84	181.75			148.52			120.41	50S ribosomal protein L24	rplX CD630_00830	rplX	FUNCTION: One of two assembly initiator proteins, it binds directly to the 5'-end of the 23S rRNA, where it nucleates assembly of the 50S subunit. {ECO:0000255|HAMAP-Rule:MF_01326}.; FUNCTION: One of the proteins that surrounds the polypeptide exit tunnel on the outside of the subunit. {ECO:0000255|HAMAP-Rule:MF_01326}.	translation [GO:0006412]	ribosome [GO:0005840]	rRNA binding [GO:0019843]; structural constituent of ribosome [GO:0003735]	GO:0003735; GO:0005840; GO:0006412; GO:0019843
CD630_00790	STDKNAQLVAENIALAIERR	214.71	1	S	Q18CG5	109	Q18CG5	Q18CG5	>sp|Q18CG5|RS3_CLOD6 30S ribosomal protein S3 OS=Clostridium difficile (strain 630) GN=rpsC PE=3 SV=1	0.832238	87.468	103.84	214.71		141.15	201.58	73.461	60.8	211.68	30S ribosomal protein S3	rpsC CD630_00790	rpsC	FUNCTION: Binds the lower part of the 30S subunit head. Binds mRNA in the 70S ribosome, positioning it for translation. {ECO:0000255|HAMAP-Rule:MF_01309}.	translation [GO:0006412]	ribosome [GO:0005840]	mRNA binding [GO:0003729]; rRNA binding [GO:0019843]; structural constituent of ribosome [GO:0003735]	GO:0003729; GO:0003735; GO:0005840; GO:0006412; GO:0019843
CD630_00770	SSTVFPQMVENTIAVHDGRK	131.56	3	T	Q18CG2	39	Q18CG2	Q18CG2	>sp|Q18CG2|RS19_CLOD6 30S ribosomal protein S19 OS=Clostridium difficile (strain 630) GN=rpsS PE=3 SV=1	0.683879	42.639	103.92	115.87		89.859	131.56			127.58	30S ribosomal protein S19	rpsS CD630_00770	rpsS	FUNCTION: Protein S19 forms a complex with S13 that binds strongly to the 16S ribosomal RNA. {ECO:0000255|HAMAP-Rule:MF_00531}.	translation [GO:0006412]	small ribosomal subunit [GO:0015935]	rRNA binding [GO:0019843]; structural constituent of ribosome [GO:0003735]	GO:0003735; GO:0006412; GO:0015935; GO:0019843
CD630_00140	ITGSRFTLYR	120.87	4	S	Q18C97	161	Q18C97	Q18C97	>tr|Q18C97|Q18C97_CLOD6 Serine--tRNA ligase OS=Clostridium difficile (strain 630) GN=serS PE=3 SV=1	0.999161	84.892	104.17	102.97	78.964	90.412	110.38	88.101	52.191	120.87	Serine--tRNA ligase (EC 6.1.1.11) (Seryl-tRNA synthetase) (SerRS) (Seryl-tRNA(Ser/Sec) synthetase)	serS1 serS CD630_00140	serS1	FUNCTION: Catalyzes the attachment of serine to tRNA(Ser). Is also able to aminoacylate tRNA(Sec) with serine, to form the misacylated tRNA L-seryl-tRNA(Sec), which will be further converted into selenocysteinyl-tRNA(Sec). {ECO:0000256|HAMAP-Rule:MF_00176}.	selenocysteine biosynthetic process [GO:0016260]; selenocysteinyl-tRNA(Sec) biosynthetic process [GO:0097056]; seryl-tRNA aminoacylation [GO:0006434]	cytoplasm [GO:0005737]	ATP binding [GO:0005524]; serine-tRNA ligase activity [GO:0004828]	GO:0004828; GO:0005524; GO:0005737; GO:0006434; GO:0016260; GO:0097056
CD630_03400	IISNISLSTR	149.82	3	S	Q18D80	672	Q18D80	Q18D80	>tr|Q18D80|Q18D80_CLOD6 Uncharacterized protein OS=Clostridium difficile (strain 630) GN=CD630_03400 PE=4 SV=1	1		104.26	149.82		117.63	128.21			117.63	Uncharacterized protein	CD630_03400
CD630_27930	DGSTKEDQLVDALAAAPIAGR	104.53	3	S	Q183M8	645	Q183M8	Q183M8	>tr|Q183M8|Q183M8_CLOD6 Precursor of the S-layer proteins OS=Clostridium difficile (strain 630) GN=slpA PE=1 SV=1	0.5	53.481	104.53	NaN		NaN	NaN				Precursor of the S-layer proteins	slpA CD630_27930	slpA				identical protein binding [GO:0042802]	GO:0042802
CD630_27930	DGSTKEDQLVDALAAAPIAGR	104.53	4	T	Q183M8	646	Q183M8	Q183M8	>tr|Q183M8|Q183M8_CLOD6 Precursor of the S-layer proteins OS=Clostridium difficile (strain 630) GN=slpA PE=1 SV=1	0.52674	53.481	104.53	NaN		NaN	NaN				Precursor of the S-layer proteins	slpA CD630_27930	slpA				identical protein binding [GO:0042802]	GO:0042802
CD630_36460	AESFSSILLSK	104.55	5	S	Q181P8	86	Q181P8	Q181P8	>tr|Q181P8|Q181P8_CLOD6 Transcriptional regulator, GntR family OS=Clostridium difficile (strain 630) GN=CD630_36460 PE=4 SV=1	0.80721	44.925	104.55	87.447		82.925	61.657				Transcriptional regulator, GntR family	CD630_36460					DNA binding [GO:0003677]; DNA-binding transcription factor activity [GO:0003700]	GO:0003677; GO:0003700
CD630_24610	FQKVSQEMYQK	201.37	5	S	Q182E8	573	Q182E8	Q182E8	>sp|Q182E8|DNAK_CLOD6 Chaperone protein DnaK OS=Clostridium difficile (strain 630) GN=dnaK PE=3 SV=1	1	45.825	104.97	179.65	62.494	113.43	161.82	43.316	129.17	201.37	Chaperone protein DnaK (HSP70) (Heat shock 70 kDa protein) (Heat shock protein 70)	dnaK CD630_24610	dnaK	FUNCTION: Acts as a chaperone. {ECO:0000255|HAMAP-Rule:MF_00332}.	protein folding [GO:0006457]		ATP binding [GO:0005524]; unfolded protein binding [GO:0051082]	GO:0005524; GO:0006457; GO:0051082
CD630_08250	NLMAGFAGESEAR	140.8	10	S	Q18A24	20	Q18A24	Q18A24	>tr|Q18A24|Q18A24_CLOD6 Rubrerythrin OS=Clostridium difficile (strain 630) GN=rbr PE=4 SV=1	1	79.837	105.02	132.25	82.865	137.73	140.8	98.227		129.11	Rubrerythrin	rbr CD630_08250	rbr				iron ion binding [GO:0005506]; oxidoreductase activity [GO:0016491]	GO:0005506; GO:0016491
CD630_30390	SYFESYSLIRG	115.12	7	S	Q184M7	372	Q184M7	Q184M7	>tr|Q184M7|Q184M7_CLOD6 Putative ATPase OS=Clostridium difficile (strain 630) GN=CD630_30390 PE=4 SV=1	0.999357	NaN	105.03	103.76		115.12	95.981			94.09	Putative ATPase	CD630_30390					ATP binding [GO:0005524]	GO:0005524
CD630_11750	ILVLNCGSSSLK	178.68	8	S	Q18B36	10	Q18B36	Q18B36	>sp|Q18B36|ACKA_CLOD6 Acetate kinase OS=Clostridium difficile (strain 630) GN=ackA PE=3 SV=1	0.805043	77.24	105.14	178.68	54.859	94.007	109.64	44.925	NaN	96.247	Acetate kinase (EC 2.7.2.1) (Acetokinase)	ackA CD630_11750	ackA	FUNCTION: Catalyzes the formation of acetyl phosphate from acetate and ATP. Can also catalyze the reverse reaction. {ECO:0000255|HAMAP-Rule:MF_00020}.	acetyl-CoA biosynthetic process [GO:0006085]; organic acid metabolic process [GO:0006082]	cytoplasm [GO:0005737]	acetate kinase activity [GO:0008776]; ATP binding [GO:0005524]; magnesium ion binding [GO:0000287]	GO:0000287; GO:0005524; GO:0005737; GO:0006082; GO:0006085; GO:0008776
CD630_10590	IMGYGPVPATKK	140.57	4	Y	Q18AR0	290	Q18AR0	Q18AR0	>sp|Q18AR0|THLA_CLOD6 Acetyl-CoA acetyltransferase OS=Clostridium difficile (strain 630) GN=thlA PE=1 SV=1	1	76.165	105.2	132.56	72.34	108.35	140.57	70.685	62.528	140.48	Acetyl-CoA acetyltransferase (EC 2.3.1.9) (Acetoacetyl-CoA thiolase)	thlA CD630_10590	thlA			cytoplasm [GO:0005737]	acetyl-CoA C-acetyltransferase activity [GO:0003985]	GO:0003985; GO:0005737
CD630_12230	DTTTGHWEMTGIIVDKPFK	105.38	3	T	Q18B86	84	Q18B86	Q18B86	>sp|Q18B86|DEOB_CLOD6 Phosphopentomutase OS=Clostridium difficile (strain 630) GN=deoB PE=3 SV=1	0.443802	57.845	105.38	92.258	42.791	79.512	95.459	99.396	NaN	49.076	Phosphopentomutase (EC 5.4.2.7) (Phosphodeoxyribomutase)	deoB CD630_12230	deoB	FUNCTION: Phosphotransfer between the C1 and C5 carbon atoms of pentose. {ECO:0000255|HAMAP-Rule:MF_00740}.	5-phosphoribose 1-diphosphate biosynthetic process [GO:0006015]; cellular metabolic compound salvage [GO:0043094]; deoxyribonucleotide catabolic process [GO:0009264]	cytoplasm [GO:0005737]	magnesium ion binding [GO:0000287]; manganese ion binding [GO:0030145]; phosphopentomutase activity [GO:0008973]	GO:0000287; GO:0005737; GO:0006015; GO:0008973; GO:0009264; GO:0030145; GO:0043094
CD630_00790	VGVIKDWDSR	105.99	9	S	Q18CG5	20	Q18CG5	Q18CG5	>sp|Q18CG5|RS3_CLOD6 30S ribosomal protein S3 OS=Clostridium difficile (strain 630) GN=rpsC PE=3 SV=1	1		105.99	79.267	58.116	81.879	71.529			58.294	30S ribosomal protein S3	rpsC CD630_00790	rpsC	FUNCTION: Binds the lower part of the 30S subunit head. Binds mRNA in the 70S ribosome, positioning it for translation. {ECO:0000255|HAMAP-Rule:MF_01309}.	translation [GO:0006412]	ribosome [GO:0005840]	mRNA binding [GO:0003729]; rRNA binding [GO:0019843]; structural constituent of ribosome [GO:0003735]	GO:0003729; GO:0003735; GO:0005840; GO:0006412; GO:0019843
CD630_25780	AVSNSTMTNIGSIIGSVHYFSPEQAK	142.32	8	T	Q182R7	165	Q182R7	Q182R7	>tr|Q182R7|Q182R7_CLOD6 Putative serine/threonine-protein kinase and phosphatase OS=Clostridium difficile (strain 630) GN=CD630_25780 PE=4 SV=1	0.948941	96.533	106.11		93.404	132.39	100.44	137.86	142.32	64.256	Non-specific serine/threonine protein kinase (EC 2.7.11.1)	stk CD630_25780	stk			integral component of membrane [GO:0016021]	ATP binding [GO:0005524]; protein serine kinase activity [GO:0106310]; protein threonine kinase activity [GO:0106311]	GO:0005524; GO:0016021; GO:0106310; GO:0106311
CD630_34870	TLSGGIDPGALHGPK	141.13	3	S	Q180Y6	396	Q180Y6	Q180Y6	>tr|Q180Y6|Q180Y6_CLOD6 Transcription termination factor Rho OS=Clostridium difficile (strain 630) GN=rho PE=3 SV=2	0.999945	57.525	106.31	141.13		98.062	113.14			112.82	Transcription termination factor Rho (EC 3.6.4.-) (ATP-dependent helicase Rho)	rho CD630_34870	rho	FUNCTION: Facilitates transcription termination by a mechanism that involves Rho binding to the nascent RNA, activation of Rho's RNA-dependent ATPase activity, and release of the mRNA from the DNA template. {ECO:0000256|HAMAP-Rule:MF_01884}.	DNA-templated transcription, termination [GO:0006353]		ATPase, acting on RNA [GO:0008186]; ATP binding [GO:0005524]; helicase activity [GO:0004386]; hydrolase activity [GO:0016787]; RNA binding [GO:0003723]	GO:0003723; GO:0004386; GO:0005524; GO:0006353; GO:0008186; GO:0016787
CD630_26220	IVNLHTTSQMK	187.49	7	T	Q182V6	56	Q182V6	Q182V6	>sp|Q182V6|SEPF_CLOD6 Cell division protein SepF OS=Clostridium difficile (strain 630) GN=sepF PE=3 SV=1	0.978531	114.7	106.33		121.42	115.83		187.49	152.11	NaN	Cell division protein SepF	sepF CD630_26220	sepF	FUNCTION: Cell division protein that is part of the divisome complex and is recruited early to the Z-ring. Probably stimulates Z-ring formation, perhaps through the cross-linking of FtsZ protofilaments. Its function overlaps with FtsA. {ECO:0000255|HAMAP-Rule:MF_01197}.	division septum assembly [GO:0000917]; FtsZ-dependent cytokinesis [GO:0043093]	cytoplasm [GO:0005737]		GO:0000917; GO:0005737; GO:0043093
CD630_02210	EPVLLASTDGVGTKLK	137.42	13	T	Q18CW2	66	Q18CW2	Q18CW2	>tr|Q18CW2|Q18CW2_CLOD6 Phosphoribosylformylglycinamidine cyclo-ligase OS=Clostridium difficile (strain 630) GN=purG PE=3 SV=1	0.99984		106.36	95.654		56.631	92.225			137.42	Phosphoribosylformylglycinamidine cyclo-ligase (EC 6.3.3.1) (AIR synthase) (AIRS) (Phosphoribosyl-aminoimidazole synthetase)	purG purM CD630_02210	purG		'de novo' IMP biosynthetic process [GO:0006189]	cytoplasm [GO:0005737]	ATP binding [GO:0005524]; phosphoribosylformylglycinamidine cyclo-ligase activity [GO:0004641]	GO:0004641; GO:0005524; GO:0005737; GO:0006189
CD630_00800	GSPEYWVAVVKPGR	106.38	2	S	Q18CG4	89	Q18CG4	Q18CG4	>sp|Q18CG4|RL16_CLOD6 50S ribosomal protein L16 OS=Clostridium difficile (strain 630) GN=rplP PE=3 SV=1	1		106.38	81.656		69.485	62.813			62.813	50S ribosomal protein L16	rplP CD630_00800	rplP	FUNCTION: Binds 23S rRNA and is also seen to make contacts with the A and possibly P site tRNAs. {ECO:0000255|HAMAP-Rule:MF_01342}.	translation [GO:0006412]	ribosome [GO:0005840]	rRNA binding [GO:0019843]; structural constituent of ribosome [GO:0003735]; tRNA binding [GO:0000049]	GO:0000049; GO:0003735; GO:0005840; GO:0006412; GO:0019843
CD630_25030	NGSKVDITDEIIEEYKHK	131.56	3	S	Q182I9	465	Q182I9	Q182I9	>tr|Q182I9|Q182I9_CLOD6 Putative cation-transporting P-type ATPase OS=Clostridium difficile (strain 630) GN=CD630_25030 PE=3 SV=1	0.999999	58.712	107.06	131.56	NaN	79.467	88.768	NaN		110.16	Putative cation-transporting P-type ATPase (EC 3.6.3.8)	CD630_25030				integral component of membrane [GO:0016021]	ATP binding [GO:0005524]; hydrolase activity [GO:0016787]	GO:0005524; GO:0016021; GO:0016787
CD630_16390	QCLSQAILLK	171.26	4	S	Q186J3	281	Q186J3	Q186J3	>tr|Q186J3|Q186J3_CLOD6 Putative tellurite associated resistance protein OS=Clostridium difficile (strain 630) GN=CD630_16390 PE=4 SV=1	1		107.39	171.26		95.273	161.25			166.62	Putative tellurite associated resistance protein	CD630_16390
CD630_00700	VYSGTLESGSYVLNATK	108.77	11	Y	Q18CF4	338	Q18CF4	Q18CF4	>sp|Q18CF4|EFG_CLOD6 Elongation factor G OS=Clostridium difficile (strain 630) GN=fusA PE=3 SV=1	0.794942		107.51	107.98	70.117	79.393	108.77	69.979	NaN	107.98	Elongation factor G (EF-G)	fusA CD630_00700	fusA	FUNCTION: Catalyzes the GTP-dependent ribosomal translocation step during translation elongation. During this step, the ribosome changes from the pre-translocational (PRE) to the post-translocational (POST) state as the newly formed A-site-bound peptidyl-tRNA and P-site-bound deacylated tRNA move to the P and E sites, respectively. Catalyzes the coordinated movement of the two tRNA molecules, the…		cytoplasm [GO:0005737]	GTPase activity [GO:0003924]; GTP binding [GO:0005525]; translation elongation factor activity [GO:0003746]	GO:0003746; GO:0003924; GO:0005525; GO:0005737
CD630_26820	ATYLIDEADYIACHKQSYVYQYDLLK	129.48	17	S	Q183B6	492	Q183B6	Q183B6	>tr|Q183B6|Q183B6_CLOD6 Pyruvate-flavodoxin oxidoreductase OS=Clostridium difficile (strain 630) GN=pfo PE=3 SV=1	1	NaN	107.71	129.48		NaN	NaN		55.314	NaN	Pyruvate-ferredoxin oxidoreductase (EC 1.2.7.-)	pfo CD630_26820	pfo		electron transport chain [GO:0022900]		4 iron, 4 sulfur cluster binding [GO:0051539]; iron ion binding [GO:0005506]; oxidoreductase activity, acting on the aldehyde or oxo group of donors [GO:0016903]; thiamine pyrophosphate binding [GO:0030976]	GO:0005506; GO:0016903; GO:0022900; GO:0030976; GO:0051539
CD630_12610	ELFSKSKIEDAVYK	173.34	6	S	Q18BC3	17	Q18BC3	Q18BC3	>tr|Q18BC3|Q18BC3_CLOD6 Putative ribonucleotide-diphosphate reductase OS=Clostridium difficile (strain 630) GN=CD630_12610 PE=4 SV=1	0.999838	48.555	107.97	158.92	55.437	100.58	148.97	48.555		173.34	Vitamin B12-dependent ribonucleotide reductase (EC 1.17.4.1)	CD630_12610		FUNCTION: Catalyzes the reduction of ribonucleotides to deoxyribonucleotides. May function to provide a pool of deoxyribonucleotide precursors for DNA repair during oxygen limitation and/or for immediate growth after restoration of oxygen. {ECO:0000256|RuleBase:RU364064}.	DNA biosynthetic process [GO:0071897]; DNA replication [GO:0006260]		ATP binding [GO:0005524]; cobalamin binding [GO:0031419]; ribonucleoside-diphosphate reductase activity, thioredoxin disulfide as acceptor [GO:0004748]	GO:0004748; GO:0005524; GO:0006260; GO:0031419; GO:0071897
CD630_32850	SGTTTEPALAFR	120.29	4	T	Q180C9	148	Q180C9	Q180C9	>sp|Q180C9|G6PI_CLOD6 Glucose-6-phosphate isomerase OS=Clostridium difficile (strain 630) GN=pgi PE=3 SV=1	0.988489	78.814	107.99	96.464	103.76	120.29	81.185	72.321	88.075	89.507	Glucose-6-phosphate isomerase (GPI) (EC 5.3.1.9) (Phosphoglucose isomerase) (PGI) (Phosphohexose isomerase) (PHI)	pgi CD630_32850	pgi	FUNCTION: Catalyzes the reversible isomerization of glucose-6-phosphate to fructose-6-phosphate. {ECO:0000255|HAMAP-Rule:MF_00473}.	gluconeogenesis [GO:0006094]; glycolytic process [GO:0006096]	cytoplasm [GO:0005737]	glucose-6-phosphate isomerase activity [GO:0004347]	GO:0004347; GO:0005737; GO:0006094; GO:0006096
CD630_00580	EEGGRHTPFFDGYRPQFYFR	171.5	7	T	Q18CE4	324	Q18CE4	Q18CE4	>sp|Q18CE4|EFTU_CLOD6 Elongation factor Tu OS=Clostridium difficile (strain 630) GN=tuf1 PE=3 SV=1	1		108.5	169.19		69.071	144.5			171.5	Elongation factor Tu (EF-Tu)	tuf1 tufA CD630_00580; tuf1 tufB CD630_00710	tuf1; tuf1	FUNCTION: This protein promotes the GTP-dependent binding of aminoacyl-tRNA to the A-site of ribosomes during protein biosynthesis. {ECO:0000255|HAMAP-Rule:MF_00118}.		cytoplasm [GO:0005737]	GTPase activity [GO:0003924]; GTP binding [GO:0005525]; translation elongation factor activity [GO:0003746]	GO:0003746; GO:0003924; GO:0005525; GO:0005737
CD630_03990	ELDTLPAEMDKTGVMPK	108.71	12	T	Q188I5	32	Q188I5	Q188I5	>tr|Q188I5|Q188I5_CLOD6 Acyl-CoA dehydrogenase, short-chain specific OS=Clostridium difficile (strain 630) GN=acdB PE=3 SV=1	0.999997	44.641	108.71	106.86	62.648	95.414	89.507	74.776		92.897	Acyl-CoA dehydrogenase, short-chain specific (EC 1.3.99.-)	acdB CD630_03990	acdB				acyl-CoA dehydrogenase activity [GO:0003995]; flavin adenine dinucleotide binding [GO:0050660]	GO:0003995; GO:0050660
CD630_08870	SDNQVLVNLLNSLR	196.48	12	S	Q18A76	151	Q18A76	Q18A76	>tr|Q18A76|Q18A76_CLOD6 Transcriptional regulator, GntR family OS=Clostridium difficile (strain 630) GN=CD630_08870 PE=4 SV=1	1	NaN	108.71	188.09		132.62	194.1		94.325	196.48	Transcriptional regulator, GntR family	CD630_08870					DNA binding [GO:0003677]; DNA-binding transcription factor activity [GO:0003700]	GO:0003677; GO:0003700
CD630_27930	LNSLNEKTLIDIATK	108.71	8	T	Q183M8;Q8KHN2;Q45SS1	138;120;108	Q183M8;Q45SS1	Q183M8	>tr|Q183M8|Q183M8_CLOD6 Precursor of the S-layer proteins OS=Clostridium difficile (strain 630) GN=slpA PE=1 SV=1;>tr|Q8KHN2|Q8KHN2_CLODI S-layer protein (Fragment) OS=Clostridium difficile GN=slpA PE=4 SV=1;>tr|Q45SS1|Q45SS1_CLODI S-layer protein (Fragmen	0.999982	NaN	108.71		83.723	63.998		42.123			Precursor of the S-layer proteins	slpA CD630_27930	slpA				identical protein binding [GO:0042802]	GO:0042802
CD630_24610	SYTPQEISAIILQK	141.86	3	T	Q182E8	87	Q182E8	Q182E8	>sp|Q182E8|DNAK_CLOD6 Chaperone protein DnaK OS=Clostridium difficile (strain 630) GN=dnaK PE=3 SV=1	0.654669		108.77	74.282	47.618	NaN	141.86		NaN		Chaperone protein DnaK (HSP70) (Heat shock 70 kDa protein) (Heat shock protein 70)	dnaK CD630_24610	dnaK	FUNCTION: Acts as a chaperone. {ECO:0000255|HAMAP-Rule:MF_00332}.	protein folding [GO:0006457]		ATP binding [GO:0005524]; unfolded protein binding [GO:0051082]	GO:0005524; GO:0006457; GO:0051082
CD630_00840	LLGMPFSK	136.5	7	S	Q18CH2	179	Q18CH2	Q18CH2	>tr|Q18CH2|Q18CH2_CLOD6 50S ribosomal protein L5 OS=Clostridium difficile (strain 630) GN=rplE PE=3 SV=1	1	69.721	108.9	130.01		91.752	136.5	65.179		119.27	50S ribosomal protein L5	rplE CD630_00840	rplE	FUNCTION: This is 1 of the proteins that binds and probably mediates the attachment of the 5S RNA into the large ribosomal subunit, where it forms part of the central protuberance. In the 70S ribosome it contacts protein S13 of the 30S subunit (bridge B1b), connecting the 2 subunits; this bridge is implicated in subunit movement. Contacts the P site tRNA; the 5S rRNA and some of its associated pr…	translation [GO:0006412]	ribosome [GO:0005840]	rRNA binding [GO:0019843]; structural constituent of ribosome [GO:0003735]; tRNA binding [GO:0000049]	GO:0000049; GO:0003735; GO:0005840; GO:0006412; GO:0019843
CD630_30270	IQDGVFSQK	176.87	7	S	Q184L4	30	Q184L4	Q184L4	>tr|Q184L4|Q184L4_CLOD6 PTS system, glucose-like IIA component OS=Clostridium difficile (strain 630) GN=CD630_30270 PE=4 SV=1	1		109.15	167.18	56.174	74.15	174.05	102.97	NaN	176.87	PTS system, glucose-like IIA component	CD630_30270			phosphoenolpyruvate-dependent sugar phosphotransferase system [GO:0009401]		transferase activity [GO:0016740]	GO:0009401; GO:0016740
CD630_35400	SKGNVVYPEPIIER	130.27	1	S	Q181D9	302	Q181D9	Q181D9	>tr|Q181D9|Q181D9_CLOD6 Methionine--tRNA ligase OS=Clostridium difficile (strain 630) GN=metG PE=3 SV=1	1	84.94	109.72	104.88	120.39	130.27	91.622	82.709	93.381	98.062	Methionine--tRNA ligase (EC 6.1.1.10) (Methionyl-tRNA synthetase) (MetRS)	metG CD630_35400	metG	FUNCTION: Is required not only for elongation of protein synthesis but also for the initiation of all mRNA translation through initiator tRNA(fMet) aminoacylation. {ECO:0000256|ARBA:ARBA00003314, ECO:0000256|HAMAP-Rule:MF_01228}.	methionyl-tRNA aminoacylation [GO:0006431]	cytoplasm [GO:0005737]	ATP binding [GO:0005524]; metal ion binding [GO:0046872]; methionine-tRNA ligase activity [GO:0004825]; tRNA binding [GO:0000049]	GO:0000049; GO:0004825; GO:0005524; GO:0005737; GO:0006431; GO:0046872
CD630_24610	VNIDGKSYTPQEISAIILQK	190.46	7	S	Q182E8	85	Q182E8	Q182E8	>sp|Q182E8|DNAK_CLOD6 Chaperone protein DnaK OS=Clostridium difficile (strain 630) GN=dnaK PE=3 SV=1	0.999639		109.87	190.46		123.59	131.57	61.015	NaN	184.47	Chaperone protein DnaK (HSP70) (Heat shock 70 kDa protein) (Heat shock protein 70)	dnaK CD630_24610	dnaK	FUNCTION: Acts as a chaperone. {ECO:0000255|HAMAP-Rule:MF_00332}.	protein folding [GO:0006457]		ATP binding [GO:0005524]; unfolded protein binding [GO:0051082]	GO:0005524; GO:0006457; GO:0051082
CD630_03980	MEAILSKMK	177.1	6	S	Q188I6	6	Q188I6	Q188I6	>tr|Q188I6|Q188I6_CLOD6 Subunit of oxygen-sensitive 2-hydroxyisocaproyl-CoA dehydratase C OS=Clostridium difficile (strain 630) GN=hadC PE=4 SV=1	1	56.087	110.15	177.1		89.613	161.48			172.09	Subunit of oxygen-sensitive 2-hydroxyisocaproyl-CoA dehydratase C	hadC CD630_03980	hadC
CD630_15940	LNNLGCTNGCSNIYVK	142.88	7	T	Q186F0	24	Q186F0	Q186F0	>tr|Q186F0|Q186F0_CLOD6 O-acetyl-serine thiol-lyase A (O-acetyl-sulfhydrylase)(OAS-TL) OS=Clostridium difficile (strain 630) GN=cysK PE=4 SV=1	0.999859		110.26	142.88		100.97	118.72			132.79	O-acetyl-serine thiol-lyase A (O-acetyl-sulfhydrylase)(OAS-TL) (EC 2.5.1.47)	cysK CD630_15940	cysK		cysteine biosynthetic process from serine [GO:0006535]		cysteine synthase activity [GO:0004124]; lyase activity [GO:0016829]	GO:0004124; GO:0006535; GO:0016829
CD630_02490	STEITNVNAFDLSDISESDKNEK	171	5	T	Q18CZ0	6	Q18CZ0	Q18CZ0	>tr|Q18CZ0|Q18CZ0_CLOD6 Flagellar motor switch protein FliG OS=Clostridium difficile (strain 630) GN=fliG PE=4 SV=1	0.998648	94.019	111	171	NaN		67.11	41.911		NaN	Flagellar motor switch protein FliG	fliG CD630_02490	fliG		bacterial-type flagellum-dependent cell motility [GO:0071973]; chemotaxis [GO:0006935]	bacterial-type flagellum basal body [GO:0009425]; plasma membrane [GO:0005886]	motor activity [GO:0003774]	GO:0003774; GO:0005886; GO:0006935; GO:0009425; GO:0071973
CD630_04000	ADEIASKIIIGLK	186.62	6	S	Q188I4	249	Q188I4	Q188I4	>tr|Q188I4|Q188I4_CLOD6 Beta-subunit of electron transfer flavoprotein OS=Clostridium difficile (strain 630) GN=etfB1 PE=4 SV=1	1	NaN	111.01	176.85		119.48	121.26	NaN		186.62	Beta-subunit of electron transfer flavoprotein	etfB1 CD630_04000	etfB1				electron transfer activity [GO:0009055]	GO:0009055
CD630_23360	IQSTIVNTIPLWK	163.9	3	S	Q185L1	268	Q185L1	Q185L1	>tr|Q185L1|Q185L1_CLOD6 Putative toxic anion resistance protein OS=Clostridium difficile (strain 630) GN=CD630_23360 PE=4 SV=1	0.988891		111.34	144.73		111.34	119.47			163.9	Putative toxic anion resistance protein	CD630_23360
CD630_12500	IKDLEKSIIIK	195.6	7	S	Q18BB2	725	Q18BB2	Q18BB2	>tr|Q18BB2|Q18BB2_CLOD6 Chromosome partition protein Smc OS=Clostridium difficile (strain 630) GN=smc PE=3 SV=1	1		112.17	161.94	NaN	92.773	176.29			195.6	Chromosome partition protein Smc	smc CD630_12500	smc	FUNCTION: Required for chromosome condensation and partitioning. {ECO:0000256|HAMAP-Rule:MF_01894}.	chromosome condensation [GO:0030261]; DNA replication [GO:0006260]; sister chromatid cohesion [GO:0007062]	chromosome [GO:0005694]; cytoplasm [GO:0005737]	ATP binding [GO:0005524]; DNA binding [GO:0003677]	GO:0003677; GO:0005524; GO:0005694; GO:0005737; GO:0006260; GO:0007062; GO:0030261
CD630_00870	SANNIYAQIIDDTKR	172.83	13	T	Q18CH4	48	Q18CH4	Q18CH4	>sp|Q18CH4|RL18_CLOD6 50S ribosomal protein L18 OS=Clostridium difficile (strain 630) GN=rplR PE=3 SV=1	1	NaN	112.44	172.83		106.75	146.78	NaN		118.37	50S ribosomal protein L18	rplR CD630_00870	rplR	FUNCTION: This is one of the proteins that binds and probably mediates the attachment of the 5S RNA into the large ribosomal subunit, where it forms part of the central protuberance. {ECO:0000255|HAMAP-Rule:MF_01337}.	translation [GO:0006412]	ribosome [GO:0005840]	rRNA binding [GO:0019843]; structural constituent of ribosome [GO:0003735]	GO:0003735; GO:0005840; GO:0006412; GO:0019843
CD630_02180	VAVVMGSKSDYPKLEEGIK	169.9	7	S	Q18CV6	9	Q18CV6	Q18CV6	>tr|Q18CV6|Q18CV6_CLOD6 N5-carboxyaminoimidazole ribonucleotide mutase OS=Clostridium difficile (strain 630) GN=purE PE=3 SV=1	0.986023		112.47	169.9		70.994	85.062			86.617	N5-carboxyaminoimidazole ribonucleotide mutase (N5-CAIR mutase) (EC 5.4.99.18) (5-(carboxyamino)imidazole ribonucleotide mutase)	purE CD630_02180	purE	FUNCTION: Catalyzes the conversion of N5-carboxyaminoimidazole ribonucleotide (N5-CAIR) to 4-carboxy-5-aminoimidazole ribonucleotide (CAIR). {ECO:0000256|HAMAP-Rule:MF_01929, ECO:0000256|PIRNR:PIRNR001338}.	'de novo' IMP biosynthetic process [GO:0006189]		5-(carboxyamino)imidazole ribonucleotide mutase activity [GO:0034023]; lyase activity [GO:0016829]	GO:0006189; GO:0016829; GO:0034023
CD630_07590	EFIQLNYSPYEGNDSFLAGATENTKK	144.43	15	S	Q189V5	34	Q189V5	Q189V5	>tr|Q189V5|Q189V5_CLOD6 Formate acetyltransferase (Pyruvate formate-lyase) OS=Clostridium difficile (strain 630) GN=plfB PE=3 SV=1	0.999941	62.213	112.6	138.09		87.155	109.08			144.43	Formate acetyltransferase (EC 2.3.1.54) (Pyruvate formate-lyase)	plfB CD630_07590	plfB		glucose metabolic process [GO:0006006]	cytoplasm [GO:0005737]	formate C-acetyltransferase activity [GO:0008861]; lyase activity [GO:0016829]	GO:0005737; GO:0006006; GO:0008861; GO:0016829
CD630_09860	EGVDAYLPISELSDTR	168.79	10	S	Q18AI4	349	Q18AI4	Q18AI4	>tr|Q18AI4|Q18AI4_CLOD6 30S ribosomal protein S1 OS=Clostridium difficile (strain 630) GN=rpsA PE=4 SV=1	0.999394	55.453	112.82	168.79	88.176	97.256	80.236	50.202		80.752	30S ribosomal protein S1	rpsA CD630_09860	rpsA			ribosome [GO:0005840]	nucleic acid binding [GO:0003676]	GO:0003676; GO:0005840
CD630_01040	YHTGYVGGLK	113.95	3	T	Q18CJ1	78	Q18CJ1	Q18CJ1	>sp|Q18CJ1|RL13_CLOD6 50S ribosomal protein L13 OS=Clostridium difficile (strain 630) GN=rplM PE=3 SV=1	0.999994	80.318	112.95	113.95	80.312	83.53	99.732	65.593	NaN	100.52	50S ribosomal protein L13	rplM CD630_01040	rplM	FUNCTION: This protein is one of the early assembly proteins of the 50S ribosomal subunit, although it is not seen to bind rRNA by itself. It is important during the early stages of 50S assembly. {ECO:0000255|HAMAP-Rule:MF_01366}.	translation [GO:0006412]	ribosome [GO:0005840]	structural constituent of ribosome [GO:0003735]	GO:0003735; GO:0005840; GO:0006412
CD630_27930	VGDSTAGIAINLPSTGLEYAGK	113.13	4	S	Q183M8;Q8KHN2	207;189	Q183M8	Q183M8	>tr|Q183M8|Q183M8_CLOD6 Precursor of the S-layer proteins OS=Clostridium difficile (strain 630) GN=slpA PE=1 SV=1;>tr|Q8KHN2|Q8KHN2_CLODI S-layer protein (Fragment) OS=Clostridium difficile GN=slpA PE=4 SV=1	0.792556		113.13	60.95		71.418		96.533		62.717	Precursor of the S-layer proteins	slpA CD630_27930	slpA				identical protein binding [GO:0042802]	GO:0042802
CD630_27930	VGDSTAGIAINLPSTGLEYAGK	113.13	5	T	Q183M8;Q8KHN2	208;190	Q183M8	Q183M8	>tr|Q183M8|Q183M8_CLOD6 Precursor of the S-layer proteins OS=Clostridium difficile (strain 630) GN=slpA PE=1 SV=1;>tr|Q8KHN2|Q8KHN2_CLODI S-layer protein (Fragment) OS=Clostridium difficile GN=slpA PE=4 SV=1	0.54436		113.13	80.944	79.382	71.418	64.845	62.032		62.717	Precursor of the S-layer proteins	slpA CD630_27930	slpA				identical protein binding [GO:0042802]	GO:0042802
CD630_13090	KTDVISGEAGGITQHIGASEVK	204.09	6	S	Q18BH4	175	Q18BH4	Q18BH4	>sp|Q18BH4|IF2_CLOD6 Translation initiation factor IF-2 OS=Clostridium difficile (strain 630) GN=infB PE=3 SV=1	0.999972		113.33	204.09		94.15	98.76	NaN		188.15	Translation initiation factor IF-2	infB CD630_13090	infB	FUNCTION: One of the essential components for the initiation of protein synthesis. Protects formylmethionyl-tRNA from spontaneous hydrolysis and promotes its binding to the 30S ribosomal subunits. Also involved in the hydrolysis of GTP during the formation of the 70S ribosomal complex. {ECO:0000255|HAMAP-Rule:MF_00100}.		cytoplasm [GO:0005737]	GTPase activity [GO:0003924]; GTP binding [GO:0005525]; translation initiation factor activity [GO:0003743]	GO:0003743; GO:0003924; GO:0005525; GO:0005737
CD630_14750	HDSFDVDSISCQLSR	214.3	8	S	Q18BZ6	150	Q18BZ6	Q18BZ6	>tr|Q18BZ6|Q18BZ6_CLOD6 Putative hydrolase OS=Clostridium difficile (strain 630) GN=CD630_14750 PE=4 SV=2	0.999563		113.54	214.3		51.566	137.61			157.57	Putative hydrolase	CD630_14750					hydrolase activity [GO:0016787]	GO:0016787
CD630_02400	LYGYCSVLR	130.56	6	S	Q18CX6	130	Q18CX6	Q18CX6	>tr|Q18CX6|Q18CX6_CLOD6 Glycosyltransferase OS=Clostridium difficile (strain 630) GN=CD630_02400 PE=4 SV=1	1	60.161	113.61	108.56	60.161	126.71	130.56			103.44	Glycosyltransferase (EC 2.4.1.-)	CD630_02400					glycosyltransferase activity [GO:0016757]	GO:0016757
CD630_26820	HFLDAMPSTVER	115.68	8	S	Q183B6	319	Q183B6	Q183B6	>tr|Q183B6|Q183B6_CLOD6 Pyruvate-flavodoxin oxidoreductase OS=Clostridium difficile (strain 630) GN=pfo PE=3 SV=1	0.84958	115.68	113.67	82.529		83.692	99.927			78.814	Pyruvate-ferredoxin oxidoreductase (EC 1.2.7.-)	pfo CD630_26820	pfo		electron transport chain [GO:0022900]		4 iron, 4 sulfur cluster binding [GO:0051539]; iron ion binding [GO:0005506]; oxidoreductase activity, acting on the aldehyde or oxo group of donors [GO:0016903]; thiamine pyrophosphate binding [GO:0030976]	GO:0005506; GO:0016903; GO:0022900; GO:0030976; GO:0051539
CD630_11250	MDYKTIILNR	113.76	5	T	Q18AY4	5	Q18AY4	Q18AY4	>tr|Q18AY4|Q18AY4_CLOD6 Nitroreductase-family protein OS=Clostridium difficile (strain 630) GN=CD630_11250 PE=4 SV=1	0.999998	55.899	113.76	94.059		113.76	75.89			53.869	Nitroreductase-family protein	CD630_11250					oxidoreductase activity [GO:0016491]	GO:0016491
CD630_24461	QCAMSGIMSEVR	147.56	5	S	Q182D5	26	Q182D5	Q182D5	>sp|Q182D5|RS21_CLOD6 30S ribosomal protein S21 OS=Clostridium difficile (strain 630) GN=rpsU PE=3 SV=1	0.999968	58.079	113.94	62.861		112.24	62.861			147.56	30S ribosomal protein S21	rpsU CD630_24460	rpsU		translation [GO:0006412]	ribosome [GO:0005840]	structural constituent of ribosome [GO:0003735]	GO:0003735; GO:0005840; GO:0006412
CD630_08940	GLSFDFEPIK	123.2	3	S	Q18A86	413	Q18A86	Q18A86	>tr|Q18A86|Q18A86_CLOD6 Putative iron-dependent hydrogenase OS=Clostridium difficile (strain 630) GN=CD630_08940 PE=4 SV=1	1	52.071	113.99	123.2		96.745	84.365			114.02	Putative iron-dependent hydrogenase (EC 1.12.7.2)	CD630_08940					ferredoxin hydrogenase activity [GO:0008901]; iron-sulfur cluster binding [GO:0051536]; metal ion binding [GO:0046872]	GO:0008901; GO:0046872; GO:0051536
CD630_24880	LLSSLSR	143.37	3	S	Q182H5	117	Q182H5	Q182H5	>tr|Q182H5|Q182H5_CLOD6 PTS system, fructose-like IIA component OS=Clostridium difficile (strain 630) GN=CD630_24880 PE=4 SV=1	0.998583	120.87	114.19	132.84	93.166	126.24	139.74	68.371	143.37	111.39	PTS system, fructose-like IIA component	CD630_24880			phosphoenolpyruvate-dependent sugar phosphotransferase system [GO:0009401]	integral component of membrane [GO:0016021]	protein-N(PI)-phosphohistidine-sugar phosphotransferase activity [GO:0008982]	GO:0008982; GO:0009401; GO:0016021
CD630_07590	MNAWQGFKTGR	116.58	9	T	Q189V5	9	Q189V5	Q189V5	>tr|Q189V5|Q189V5_CLOD6 Formate acetyltransferase (Pyruvate formate-lyase) OS=Clostridium difficile (strain 630) GN=plfB PE=3 SV=1	1	64.244	114.7	111.12		78.69	116.58	59.68		85.837	Formate acetyltransferase (EC 2.3.1.54) (Pyruvate formate-lyase)	plfB CD630_07590	plfB		glucose metabolic process [GO:0006006]	cytoplasm [GO:0005737]	formate C-acetyltransferase activity [GO:0008861]; lyase activity [GO:0016829]	GO:0005737; GO:0006006; GO:0008861; GO:0016829
CD630_26820	VDVMPANTVKGSQFR	141.31	12	S	Q183B6	802	Q183B6	Q183B6	>tr|Q183B6|Q183B6_CLOD6 Pyruvate-flavodoxin oxidoreductase OS=Clostridium difficile (strain 630) GN=pfo PE=3 SV=1	0.999926	73.928	114.9	141.31	59.372	71.376	99.092	65.808		99.092	Pyruvate-ferredoxin oxidoreductase (EC 1.2.7.-)	pfo CD630_26820	pfo		electron transport chain [GO:0022900]		4 iron, 4 sulfur cluster binding [GO:0051539]; iron ion binding [GO:0005506]; oxidoreductase activity, acting on the aldehyde or oxo group of donors [GO:0016903]; thiamine pyrophosphate binding [GO:0030976]	GO:0005506; GO:0016903; GO:0022900; GO:0030976; GO:0051539
CD630_15290	NSSFGSSGFK	115.34	6	S	Q18C49	29	Q18C49	Q18C49	>tr|Q18C49|Q18C49_CLOD6 ABC-type transport system, permease OS=Clostridium difficile (strain 630) GN=CD630_15290 PE=4 SV=1	0.499903	43.761	115.34	NaN	NaN	NaN	NaN	NaN	NaN	60.157	ABC-type transport system, permease	CD630_15290
CD630_15290	NSSFGSSGFK	134.68	7	S	Q18C49	30	Q18C49	Q18C49	>tr|Q18C49|Q18C49_CLOD6 ABC-type transport system, permease OS=Clostridium difficile (strain 630) GN=CD630_15290 PE=4 SV=1	0.971327	43.761	115.34	NaN	NaN	NaN	134.68	NaN	NaN	90.861	ABC-type transport system, permease	CD630_15290
CD630_00730	EFRVDSVEGYTVGQEIK	234.72	6	S	Q18CG0	85	Q18CG0	Q18CG0	>sp|Q18CG0|RL3_CLOD6 50S ribosomal protein L3 OS=Clostridium difficile (strain 630) GN=rplC PE=3 SV=1	1		115.36	234.72		61.963	217.86			189.57	50S ribosomal protein L3	rplC CD630_00730	rplC	FUNCTION: One of the primary rRNA binding proteins, it binds directly near the 3'-end of the 23S rRNA, where it nucleates assembly of the 50S subunit. {ECO:0000255|HAMAP-Rule:MF_01325}.	translation [GO:0006412]	ribosome [GO:0005840]	rRNA binding [GO:0019843]; structural constituent of ribosome [GO:0003735]	GO:0003735; GO:0005840; GO:0006412; GO:0019843
CD630_03960	MNYSDADKQISELSCHAR	208.72	4	S	Q188I2	71	Q188I2	Q188I2	>tr|Q188I2|Q188I2_CLOD6 Activator of 2-hydroxyisocaproyl-CoA dehydratase OS=Clostridium difficile (strain 630) GN=hadI PE=4 SV=2	1		115.39	208.72		84.166	154.07			190.91	Activator of 2-hydroxyisocaproyl-CoA dehydratase	hadI CD630_03960	hadI				iron-sulfur cluster binding [GO:0051536]	GO:0051536
CD630_17490	NKPFMSLETDYSKSDTEQLR	177.22	12	S	Q186V7	365	Q186V7	Q186V7	>tr|Q186V7|Q186V7_CLOD6 Putative 2-hydroxyacyl-CoA dehydratase OS=Clostridium difficile (strain 630) GN=CD630_17490 PE=4 SV=1	0.990579	43.696	115.55	164.83	58.272	97.5	177.22			131.04	Putative 2-hydroxyacyl-CoA dehydratase (EC 4.2.1.-)	CD630_17490					lyase activity [GO:0016829]	GO:0016829
CD630_00520	SKGNFFTVR	163.45	1	S	Q18CD5	268	Q18CD5	Q18CD5	>sp|Q18CD5|SYC_CLOD6 Cysteine--tRNA ligase OS=Clostridium difficile (strain 630) GN=cysS PE=3 SV=2	1	73.632	115.57	163.45	92.19	124.21	124.6	51.359	NaN	120.53	Cysteine--tRNA ligase (EC 6.1.1.16) (Cysteinyl-tRNA synthetase) (CysRS)	cysS CD630_00520	cysS		cysteinyl-tRNA aminoacylation [GO:0006423]	cytoplasm [GO:0005737]	ATP binding [GO:0005524]; cysteine-tRNA ligase activity [GO:0004817]; zinc ion binding [GO:0008270]	GO:0004817; GO:0005524; GO:0005737; GO:0006423; GO:0008270
CD630_27930	YVFDPDEISEAYK	138.05	9	S	Q183M8;Q8KHN2	304;286	Q183M8	Q183M8	>tr|Q183M8|Q183M8_CLOD6 Precursor of the S-layer proteins OS=Clostridium difficile (strain 630) GN=slpA PE=1 SV=1;>tr|Q8KHN2|Q8KHN2_CLODI S-layer protein (Fragment) OS=Clostridium difficile GN=slpA PE=4 SV=1	1	76.82	115.8	115.47	114.01	137.27	110.97	92.38	138.05	106.38	Precursor of the S-layer proteins	slpA CD630_27930	slpA				identical protein binding [GO:0042802]	GO:0042802
CD630_17310	SHKPTMMEEFPLLLSK	157.01	1	S	Q186T8	29	Q186T8	Q186T8	>tr|Q186T8|Q186T8_CLOD6 Putative acetyltransferase OS=Clostridium difficile (strain 630) GN=CD630_17310 PE=4 SV=1	0.999995	64.761	115.85	157.01	74.364	88.071	98.684	62.325	69.765	123.48	Putative acetyltransferase	CD630_17310					N-acetyltransferase activity [GO:0008080]	GO:0008080
CD630_06830	IGFYSKLR	128.01	5	S	Q189M9	211	Q189M9	Q189M9	>tr|Q189M9|Q189M9_CLOD6 Transcriptional regulator, LacI family OS=Clostridium difficile (strain 630) GN=CD630_06830 PE=4 SV=1	0.999999	87.568	115.91	128.01	88.155	98.898	108.35	67.93	40.039	111.86	Transcriptional regulator, LacI family	CD630_06830			regulation of transcription, DNA-templated [GO:0006355]		DNA binding [GO:0003677]	GO:0003677; GO:0006355
CD630_13090	LDKSPSEIIMK	195.5	6	S	Q18BH4	82	Q18BH4	Q18BH4	>sp|Q18BH4|IF2_CLOD6 Translation initiation factor IF-2 OS=Clostridium difficile (strain 630) GN=infB PE=3 SV=1	0.999522	56.29	115.91	195.5	69.878	72.209	171.81	80.507		167.18	Translation initiation factor IF-2	infB CD630_13090	infB	FUNCTION: One of the essential components for the initiation of protein synthesis. Protects formylmethionyl-tRNA from spontaneous hydrolysis and promotes its binding to the 30S ribosomal subunits. Also involved in the hydrolysis of GTP during the formation of the 70S ribosomal complex. {ECO:0000255|HAMAP-Rule:MF_00100}.		cytoplasm [GO:0005737]	GTPase activity [GO:0003924]; GTP binding [GO:0005525]; translation initiation factor activity [GO:0003743]	GO:0003743; GO:0003924; GO:0005525; GO:0005737
CD630_07010	ATIAENLASEFQNK	186.75	9	S	Q189P5	172	Q189P5	Q189P5	>tr|Q189P5|Q189P5_CLOD6 Putative cell-division protein OS=Clostridium difficile (strain 630) GN=CD630_07010 PE=3 SV=1	1		116.04	186.75		55.437	125.41			93.495	Putative cell-division protein	CD630_07010
CD630_22690	AVNGDAPIYHGGDGSHNESNEESESGFRK	182.74	15	S	Q185E0	289	Q185E0	Q185E0	>tr|Q185E0|Q185E0_CLOD6 PTS system, fructose-specific IIABC component OS=Clostridium difficile (strain 630) GN=fruABC PE=4 SV=1	0.999681	NaN	117.24	182.74		NaN	88.544			67.064	PTS system, fructose-specific IIABC component (EC 2.7.1.69)	fruABC CD630_22690	fruABC		phosphoenolpyruvate-dependent sugar phosphotransferase system [GO:0009401]	integral component of membrane [GO:0016021]; plasma membrane [GO:0005886]	carbohydrate:proton symporter activity [GO:0005351]; D-glucosamine PTS permease activity [GO:0103111]; protein-N(PI)-phosphohistidine-fructose phosphotransferase system transporter activity [GO:0022877]	GO:0005351; GO:0005886; GO:0009401; GO:0016021; GO:0022877; GO:0103111
CD630_30310	DKYNQILNKTSIEYFK	175.33	10	T	Q184L9	65	Q184L9	Q184L9	>tr|Q184L9|Q184L9_CLOD6 Transcription antiterminator, PTS operon regulator OS=Clostridium difficile (strain 630) GN=CD630_30310 PE=4 SV=1	0.952322		117.37	175.33	NaN	NaN	131.09			63.225	Transcription antiterminator, PTS operon regulator	CD630_30310			regulation of transcription, DNA-templated [GO:0006355]		RNA binding [GO:0003723]	GO:0003723; GO:0006355
CD630_24880	LAISLLMPGKSKENIHLK	183.24	11	S	Q182H5	107	Q182H5	Q182H5	>tr|Q182H5|Q182H5_CLOD6 PTS system, fructose-like IIA component OS=Clostridium difficile (strain 630) GN=CD630_24880 PE=4 SV=1	1	72.564	117.6	183.24	112.36	177.03	145.04	119.18	117.35	156.05	PTS system, fructose-like IIA component	CD630_24880			phosphoenolpyruvate-dependent sugar phosphotransferase system [GO:0009401]	integral component of membrane [GO:0016021]	protein-N(PI)-phosphohistidine-sugar phosphotransferase activity [GO:0008982]	GO:0008982; GO:0009401; GO:0016021
CD630_24460	SVVTLIR	143.28	1	S	F3Y610	24	F3Y610	F3Y610	>tr|F3Y610|F3Y610_CLOD6 Putative aspartyl/glutamyl-tRNA amidotransferase subunit B-related OS=Clostridium difficile (strain 630) GN=CD630_24460 PE=4 SV=1	1	85.67	118.5	143.28	78.149	110.41	131.06	113.26		123.16	Putative aspartyl/glutamyl-tRNA amidotransferase subunit B-related	CD630_24460					carbon-nitrogen ligase activity, with glutamine as amido-N-donor [GO:0016884]; transferase activity [GO:0016740]	GO:0016740; GO:0016884
CD630_31370	GEVVSPVNGTITTIFPTK	131.36	13	T	Q184X5	514	Q184X5	Q184X5	>tr|Q184X5|Q184X5_CLOD6 PTS system, beta-glucoside-specific IIABC component OS=Clostridium difficile (strain 630) GN=bglF PE=4 SV=1	0.81435		118.51	111.11	97.662	95.122	93.551	85.805		131.36	PTS system, beta-glucoside-specific IIABC component, bglF5 (EC 2.7.1.69)	bglF5 CD630_31370	bglF5		phosphoenolpyruvate-dependent sugar phosphotransferase system [GO:0009401]	integral component of membrane [GO:0016021]; plasma membrane [GO:0005886]	D-glucosamine PTS permease activity [GO:0103111]; kinase activity [GO:0016301]; protein-N(PI)-phosphohistidine-sugar phosphotransferase activity [GO:0008982]	GO:0005886; GO:0008982; GO:0009401; GO:0016021; GO:0016301; GO:0103111
CD630_14000	NFGIDPSTAGFMSNNTSSKVSTEDLESFKK	133.71	18	S	Q18BR7	104	Q18BR7	Q18BR7	>tr|Q18BR7|Q18BR7_CLOD6 Uncharacterized protein OS=Clostridium difficile (strain 630) GN=CD630_14000 PE=4 SV=1	0.799375		118.62	133.71		53.197	65.624			64.685	Uncharacterized protein	CD630_14000
CD630_02700	SYTATPGFISSK	154.46	11	S	Q18D13	279	Q18D13	Q18D13	>tr|Q18D13|Q18D13_CLOD6 Flagellar motor switch protein FliM OS=Clostridium difficile (strain 630) GN=fliM PE=4 SV=1	0.901244	104.21	118.71	154.46	106.6	132.84	127.3	101.53		144.46	Flagellar motor switch protein FliM	fliM CD630_02700	fliM		bacterial-type flagellum-dependent cell motility [GO:0071973]; chemotaxis [GO:0006935]	bacterial-type flagellum basal body [GO:0009425]; plasma membrane [GO:0005886]	motor activity [GO:0003774]	GO:0003774; GO:0005886; GO:0006935; GO:0009425; GO:0071973
CD630_04000	YMSVDKIVK	136.82	3	S	Q188I4	189	Q188I4	Q188I4	>tr|Q188I4|Q188I4_CLOD6 Beta-subunit of electron transfer flavoprotein OS=Clostridium difficile (strain 630) GN=etfB1 PE=4 SV=1	1	71.888	118.76	119.62	127.71	111.31	136.82	91.093		127.71	Beta-subunit of electron transfer flavoprotein	etfB1 CD630_04000	etfB1				electron transfer activity [GO:0009055]	GO:0009055
CD630_24461	QCAMSGIMSEVR	134.25	9	S	Q182D5	30	Q182D5	Q182D5	>sp|Q182D5|RS21_CLOD6 30S ribosomal protein S21 OS=Clostridium difficile (strain 630) GN=rpsU PE=3 SV=1	0.99984	112.17	119	134.25	105.28	123.02	131.4	88.768			30S ribosomal protein S21	rpsU CD630_24460	rpsU		translation [GO:0006412]	ribosome [GO:0005840]	structural constituent of ribosome [GO:0003735]	GO:0003735; GO:0005840; GO:0006412
CD630_10830	ATGYITGINTTALDKK	146.97	11	T	Q18AT4	80	Q18AT4	Q18AT4	>tr|Q18AT4|Q18AT4_CLOD6 PTS system, IIB component OS=Clostridium difficile (strain 630) GN=CD630_10830 PE=4 SV=1	0.974708	NaN	119.37	146.97	62.002	94.958	129.2			144.23	PTS system, IIB component	CD630_10830			phosphoenolpyruvate-dependent sugar phosphotransferase system [GO:0009401]		protein-N(PI)-phosphohistidine-sugar phosphotransferase activity [GO:0008982]	GO:0008982; GO:0009401
CD630_30890	LSHGNFSYMAK	144.29	7	S	Q184S5	390	Q184S5	Q184S5	>tr|Q184S5|Q184S5_CLOD6 PTS system, glucose-like IIBC component OS=Clostridium difficile (strain 630) GN=CD630_30890 PE=4 SV=1	0.999998	117.83	119.45	129.05	109.1	119.54	144.29	115.83	118.16	139.49	PTS system, glucose-like IIBC component (EC 2.7.1.69)	CD630_30890			phosphoenolpyruvate-dependent sugar phosphotransferase system [GO:0009401]	integral component of membrane [GO:0016021]; plasma membrane [GO:0005886]	D-glucosamine PTS permease activity [GO:0103111]; kinase activity [GO:0016301]; protein-N(PI)-phosphohistidine-sugar phosphotransferase activity [GO:0008982]	GO:0005886; GO:0008982; GO:0009401; GO:0016021; GO:0016301; GO:0103111
CD630_27930	SFLGTSDVDIIGGK	119.46	1	S	Q183M8	576	Q183M8	Q183M8	>tr|Q183M8|Q183M8_CLOD6 Precursor of the S-layer proteins OS=Clostridium difficile (strain 630) GN=slpA PE=1 SV=1	0.999997	80.545	119.46	92.264		61.039	44.662		NaN	87.088	Precursor of the S-layer proteins	slpA CD630_27930	slpA				identical protein binding [GO:0042802]	GO:0042802
CD630_22610	YCGESFSSKLAR	150.05	7	S	Q185D0	171	Q185D0	Q185D0	>tr|Q185D0|Q185D0_CLOD6 Putative peptidase, M24 family OS=Clostridium difficile (strain 630) GN=CD630_22610 PE=4 SV=1	0.662489	83.692	119.54	150.05			83.182		132.65	73.951	Putative peptidase, M24 family	CD630_22610					metalloaminopeptidase activity [GO:0070006]	GO:0070006
CD630_30310	DKYNQILNKTSIEYFK	243.87	11	S	Q184L9	66	Q184L9	Q184L9	>tr|Q184L9|Q184L9_CLOD6 Transcription antiterminator, PTS operon regulator OS=Clostridium difficile (strain 630) GN=CD630_30310 PE=4 SV=1	0.957641		119.62	243.87	NaN	109.5	168.79			220.28	Transcription antiterminator, PTS operon regulator	CD630_30310			regulation of transcription, DNA-templated [GO:0006355]		RNA binding [GO:0003723]	GO:0003723; GO:0006355
CD630_00610	SFSFITK	139.38	3	S	Q18CE5	67	Q18CE5	Q18CE5	>sp|Q18CE5|RL11_CLOD6 50S ribosomal protein L11 OS=Clostridium difficile (strain 630) GN=rplK PE=3 SV=1	0.99999	100.25	119.75	139.38	81.95	108.57	98.044	100.25		124.95	50S ribosomal protein L11	rplK CD630_00610	rplK	FUNCTION: Forms part of the ribosomal stalk which helps the ribosome interact with GTP-bound translation factors. {ECO:0000255|HAMAP-Rule:MF_00736}.	translation [GO:0006412]	ribosome [GO:0005840]	large ribosomal subunit rRNA binding [GO:0070180]; structural constituent of ribosome [GO:0003735]	GO:0003735; GO:0005840; GO:0006412; GO:0070180
CD630_14380	NYITSAINMVNK	119.96	5	S	Q18BV6	89	Q18BV6	Q18BV6	>tr|Q18BV6|Q18BV6_CLOD6 Putative TPR repeat-containing protein OS=Clostridium difficile (strain 630) GN=CD630_14380 PE=4 SV=1	0.996121	96.464	119.96	119.96		105.58	113.37	70.889		118.52	Putative TPR repeat-containing protein	CD630_14380				integral component of membrane [GO:0016021]		GO:0016021
CD630_36050	ILLVATSKPTVFAETILR	153.36	7	S	Q181K6	110	Q181K6	Q181K6	>tr|Q181K6|Q181K6_CLOD6 Putative phosphatase OS=Clostridium difficile (strain 630) GN=CD630_36050 PE=1 SV=1	0.965792		120.23	153.36		103.31	122.19		77.221	150.91	Putative phosphatase (EC 3.1.3.-)	CD630_36050					hydrolase activity [GO:0016787]	GO:0016787
CD630_14380	QSYVTTNYKEETLLNLQGALNSK	195.94	5	T	Q18BV6	41	Q18BV6	Q18BV6	>tr|Q18BV6|Q18BV6_CLOD6 Putative TPR repeat-containing protein OS=Clostridium difficile (strain 630) GN=CD630_14380 PE=4 SV=1	0.962445	102.45	120.38	79.942	106.42	94.49	43.732	48.077	195.94	NaN	Putative TPR repeat-containing protein	CD630_14380				integral component of membrane [GO:0016021]		GO:0016021
CD630_31700	AIVPSGASTGAFEAVELR	133.74	8	S	Q181T5	42	Q181T5	Q181T5	>sp|Q181T5|ENO_CLOD6 Enolase OS=Clostridium difficile (strain 630) GN=eno PE=3 SV=1	0.982238	62.589	120.41	133.74	55.705	110.75	119.27	83.395	101.89	98.684	Enolase (EC 4.2.1.11) (2-phospho-D-glycerate hydro-lyase) (2-phosphoglycerate dehydratase)	eno CD630_31700	eno	FUNCTION: Catalyzes the reversible conversion of 2-phosphoglycerate into phosphoenolpyruvate. It is essential for the degradation of carbohydrates via glycolysis. {ECO:0000255|HAMAP-Rule:MF_00318}.	glycolytic process [GO:0006096]	cell surface [GO:0009986]; extracellular region [GO:0005576]; phosphopyruvate hydratase complex [GO:0000015]	magnesium ion binding [GO:0000287]; phosphopyruvate hydratase activity [GO:0004634]	GO:0000015; GO:0000287; GO:0004634; GO:0005576; GO:0006096; GO:0009986
CD630_00290	VLVTSVLQTPAGR	142.19	5	S	Q18CB1	348	Q18CB1	Q18CB1	>tr|Q18CB1|Q18CB1_CLOD6 Putative membrane protein OS=Clostridium difficile (strain 630) GN=CD630_00290 PE=4 SV=1	0.993206	48.899	120.54	124.2	102.64		NaN	109.79	65.477	142.19	Putative membrane protein	CD630_00290				integral component of membrane [GO:0016021]		GO:0016021
CD630_24461	VRENETLDSALRR	183.77	9	S	Q182D5	14	Q182D5	Q182D5	>sp|Q182D5|RS21_CLOD6 30S ribosomal protein S21 OS=Clostridium difficile (strain 630) GN=rpsU PE=3 SV=1	1	109.36	120.9	92.264	124.29	183.77	115.73	171.78	100.77	106.2	30S ribosomal protein S21	rpsU CD630_24460	rpsU		translation [GO:0006412]	ribosome [GO:0005840]	structural constituent of ribosome [GO:0003735]	GO:0003735; GO:0005840; GO:0006412
CD630_20170	LIIENLSVSEK	219.97	7	S	Q187Y4	83	Q187Y4	Q187Y4	>tr|Q187Y4|Q187Y4_CLOD6 Transcriptional regulator, HTH-type OS=Clostridium difficile (strain 630) GN=CD630_20170 PE=4 SV=1	0.999997	105.19	121.45	148.41	124.42	159	146.77	132.31	70.26	219.97	Transcriptional regulator, HTH-type	CD630_20170					DNA binding [GO:0003677]	GO:0003677
CD630_01870	SDALLEGHFLLSSGK	193.06	12	S	Q18CS5	24	Q18CS5	Q18CS5	>sp|Q18CS5|PYRE_CLOD6 Orotate phosphoribosyltransferase OS=Clostridium difficile (strain 630) GN=pyrE PE=3 SV=1	0.962074	NaN	121.47	193.06			112.36			127.32	Orotate phosphoribosyltransferase (OPRT) (OPRTase) (EC 2.4.2.10)	pyrE CD630_01870	pyrE	FUNCTION: Catalyzes the transfer of a ribosyl phosphate group from 5-phosphoribose 1-diphosphate to orotate, leading to the formation of orotidine monophosphate (OMP). {ECO:0000255|HAMAP-Rule:MF_01208}.	'de novo' UMP biosynthetic process [GO:0044205]; nucleoside metabolic process [GO:0009116]; pyrimidine nucleobase biosynthetic process [GO:0019856]		magnesium ion binding [GO:0000287]; orotate phosphoribosyltransferase activity [GO:0004588]	GO:0000287; GO:0004588; GO:0009116; GO:0019856; GO:0044205
CD630_30680	LIHGQVATMWSNK	121.82	8	T	Q184Q6	22	Q184Q6	Q184Q6	>tr|Q184Q6|Q184Q6_CLOD6 PTS system, xyloside-specific IIB component OS=Clostridium difficile (strain 630) GN=xynB PE=4 SV=1	0.999893		121.82	117.18		81.656	111.78			111.7	PTS system, xyloside-specific IIB component (EC 2.7.1.69)	xynB CD630_30680	xynB		phosphoenolpyruvate-dependent sugar phosphotransferase system [GO:0009401]	cytoplasm [GO:0005737]	D-glucosamine PTS permease activity [GO:0103111]; kinase activity [GO:0016301]; protein-N(PI)-phosphohistidine-sugar phosphotransferase activity [GO:0008982]	GO:0005737; GO:0008982; GO:0009401; GO:0016301; GO:0103111
CD630_02350	MYGENPYNSYKQNAIFMASK	122.34	9	S	Q18CX2	9	Q18CX2	Q18CX2	>tr|Q18CX2|Q18CX2_CLOD6 Flagellar protein FliS1 OS=Clostridium difficile (strain 630) GN=fliS1 PE=4 SV=1	0.999974	54.521	122.34	95.996	56.131	94.389	48.608	57.694		44.683	Flagellar secretion chaperone FliS	fliS1 CD630_02350	fliS1		bacterial-type flagellum assembly [GO:0044780]	cytosol [GO:0005829]		GO:0005829; GO:0044780
CD630_30750	EEISSTGFGMGIAIPHAK	224.4	4	S	Q184R2	539	Q184R2	Q184R2	>tr|Q184R2|Q184R2_CLOD6 PTS system, tagatose-specific IIABC component OS=Clostridium difficile (strain 630) GN=tagABC PE=4 SV=1	0.989457		122.39	155.87		98.533	123.29			224.4	PTS system, tagatose-specific IIABC component (EC 2.7.1.69)	tagABC CD630_30750	tagABC		phosphoenolpyruvate-dependent sugar phosphotransferase system [GO:0009401]	integral component of membrane [GO:0016021]; plasma membrane [GO:0005886]	carbohydrate:proton symporter activity [GO:0005351]; D-glucosamine PTS permease activity [GO:0103111]; protein-N(PI)-phosphohistidine-fructose phosphotransferase system transporter activity [GO:0022877]	GO:0005351; GO:0005886; GO:0009401; GO:0016021; GO:0022877; GO:0103111
CD630_26670	SLDACITRLR	161.48	7	T	Q183A0	449	Q183A0	Q183A0	>tr|Q183A0|Q183A0_CLOD6 PTS system, glucose-specific IIBC component OS=Clostridium difficile (strain 630) GN=ptsG-BC PE=4 SV=1	1	122.39	122.46	161.48	109	139.19	124.07	118.76		120.53	PTS system, glucose-specific IIBC component (EC 2.7.1.69)	ptsG-BC CD630_26670	ptsG-BC		phosphoenolpyruvate-dependent sugar phosphotransferase system [GO:0009401]	integral component of membrane [GO:0016021]; plasma membrane [GO:0005886]	D-glucosamine PTS permease activity [GO:0103111]; glucose transmembrane transporter activity [GO:0005355]; kinase activity [GO:0016301]; protein-N(PI)-phosphohistidine-sugar phosphotransferase activity [GO:0008982]	GO:0005355; GO:0005886; GO:0008982; GO:0009401; GO:0016021; GO:0016301; GO:0103111
CD630_25580	YSFISSSLIK	122.46	6	S	Q182P5	132	Q182P5	Q182P5	>tr|Q182P5|Q182P5_CLOD6 Phosphopantetheine adenylyltransferase OS=Clostridium difficile (strain 630) GN=coaD PE=3 SV=1	0.759232	78.157	122.46	NaN	NaN	NaN		NaN	NaN	90.861	Phosphopantetheine adenylyltransferase (EC 2.7.7.3) (Dephospho-CoA pyrophosphorylase) (Pantetheine-phosphate adenylyltransferase) (PPAT)	coaD CD630_25580	coaD	FUNCTION: Reversibly transfers an adenylyl group from ATP to 4'-phosphopantetheine, yielding dephospho-CoA (dPCoA) and pyrophosphate. {ECO:0000256|HAMAP-Rule:MF_00151}.	coenzyme A biosynthetic process [GO:0015937]	cytoplasm [GO:0005737]	[citrate (pro-3S)-lyase] ligase activity [GO:0008771]; ATP binding [GO:0005524]; pantetheine-phosphate adenylyltransferase activity [GO:0004595]	GO:0004595; GO:0005524; GO:0005737; GO:0008771; GO:0015937
CD630_17300	VGILDSDITGPSIPR	233.2	9	T	Q186T9	70	Q186T9	Q186T9	>tr|Q186T9|Q186T9_CLOD6 Putative ATP-binding protein OS=Clostridium difficile (strain 630) GN=CD630_17300 PE=4 SV=1	0.998428	43.81	123.55	233.2	88.565	64.5	165.7	93.371	45.916	111.82	Iron-sulfur cluster carrier protein	CD630_17300		FUNCTION: Binds and transfers iron-sulfur (Fe-S) clusters to target apoproteins. Can hydrolyze ATP. {ECO:0000256|HAMAP-Rule:MF_02040}.	iron-sulfur cluster assembly [GO:0016226]		ATP binding [GO:0005524]; hydrolase activity [GO:0016787]; iron-sulfur cluster binding [GO:0051536]; metal ion binding [GO:0046872]	GO:0005524; GO:0016226; GO:0016787; GO:0046872; GO:0051536
CD630_16390	ALDDKTNELLLR	166.04	6	T	Q186J3	303	Q186J3	Q186J3	>tr|Q186J3|Q186J3_CLOD6 Putative tellurite associated resistance protein OS=Clostridium difficile (strain 630) GN=CD630_16390 PE=4 SV=1	1	74.966	123.73	154.51		166.04	158.14			142.32	Putative tellurite associated resistance protein	CD630_16390
CD630_05210	VFMASIRR	136.57	5	S	Q188W8	206	Q188W8	Q188W8	>tr|Q188W8|Q188W8_CLOD6 Two-component response regulator OS=Clostridium difficile (strain 630) GN=CD630_05210 PE=4 SV=1	1	111.61	123.86	136.57	70.399	103.55	123.86	88.495	76.815	136.57	Stage 0 sporulation protein A homolog	CD630_05210		FUNCTION: May play the central regulatory role in sporulation. It may be an element of the effector pathway responsible for the activation of sporulation genes in response to nutritional stress. Spo0A may act in concert with spo0H (a sigma factor) to control the expression of some genes that are critical to the sporulation process. {ECO:0000256|ARBA:ARBA00003221}.	phosphorelay signal transduction system [GO:0000160]; regulation of transcription, DNA-templated [GO:0006355]		DNA binding [GO:0003677]	GO:0000160; GO:0003677; GO:0006355
CD630_13460	IMNTDILNGK	124.12	4	T	Q18BK7	123	Q18BK7	Q18BK7	>tr|Q18BK7|Q18BK7_CLOD6 Uncharacterized protein OS=Clostridium difficile (strain 630) GN=CD630_13460 PE=4 SV=1	1	115.92	124.12		117.93	100.07		119.62			Uncharacterized protein	CD630_13460				integral component of membrane [GO:0016021]		GO:0016021
CD630_25880	RFSCAYEEIK	164.66	3	S	Q182S8	151	Q182S8	Q182S8	>sp|Q182S8|KGUA_CLOD6 Guanylate kinase OS=Clostridium difficile (strain 630) GN=gmk PE=3 SV=1	1		124.78	164.66		89.992	156.25			147.1	Guanylate kinase (EC 2.7.4.8) (GMP kinase)	gmk CD630_25880	gmk	FUNCTION: Essential for recycling GMP and indirectly, cGMP. {ECO:0000255|HAMAP-Rule:MF_00328}.		cytoplasm [GO:0005737]	ATP binding [GO:0005524]; guanylate kinase activity [GO:0004385]	GO:0004385; GO:0005524; GO:0005737
CD630_00801	FQLATGQLENTAR	210.67	11	T	Q18CG9	40	Q18CG9	Q18CG9	>sp|Q18CG9|RL29_CLOD6 50S ribosomal protein L29 OS=Clostridium difficile (strain 630) GN=rpmC PE=3 SV=1	1	157.37	125.41	210.67	106.31	122.46	200.69	128.45		195.6	50S ribosomal protein L29	rpmC CD630_00801 CD0080A	rpmC		translation [GO:0006412]	ribosome [GO:0005840]	structural constituent of ribosome [GO:0003735]	GO:0003735; GO:0005840; GO:0006412
CD630_30680	LMVVNDAVANNSVQK	171.85	12	S	Q184Q6	44	Q184Q6	Q184Q6	>tr|Q184Q6|Q184Q6_CLOD6 PTS system, xyloside-specific IIB component OS=Clostridium difficile (strain 630) GN=xynB PE=4 SV=1	1		125.79	159.5		92.098	161.55			171.85	PTS system, xyloside-specific IIB component (EC 2.7.1.69)	xynB CD630_30680	xynB		phosphoenolpyruvate-dependent sugar phosphotransferase system [GO:0009401]	cytoplasm [GO:0005737]	D-glucosamine PTS permease activity [GO:0103111]; kinase activity [GO:0016301]; protein-N(PI)-phosphohistidine-sugar phosphotransferase activity [GO:0008982]	GO:0005737; GO:0008982; GO:0009401; GO:0016301; GO:0103111
CD630_27930	IETAIELSSKYYNSDDKNAITDK	126.16	9	S	Q183M8	403	Q183M8	Q183M8	>tr|Q183M8|Q183M8_CLOD6 Precursor of the S-layer proteins OS=Clostridium difficile (strain 630) GN=slpA PE=1 SV=1	0.772394	44.341	126.16			65.833					Precursor of the S-layer proteins	slpA CD630_27930	slpA				identical protein binding [GO:0042802]	GO:0042802
CD630_24610	SMAYDNTTLGR	141.73	1	S	Q182E8	418	Q182E8	Q182E8	>sp|Q182E8|DNAK_CLOD6 Chaperone protein DnaK OS=Clostridium difficile (strain 630) GN=dnaK PE=3 SV=1	1	92.039	126.32	141.73	92.866	121.56	121.56	117.25	NaN	137.81	Chaperone protein DnaK (HSP70) (Heat shock 70 kDa protein) (Heat shock protein 70)	dnaK CD630_24610	dnaK	FUNCTION: Acts as a chaperone. {ECO:0000255|HAMAP-Rule:MF_00332}.	protein folding [GO:0006457]		ATP binding [GO:0005524]; unfolded protein binding [GO:0051082]	GO:0005524; GO:0006457; GO:0051082
CD630_30150	LATKLMDDDNVDALK	172.81	3	T	Q184K4	123	Q184K4	Q184K4	>tr|Q184K4|Q184K4_CLOD6 PTS system, mannose-specfic IIA component OS=Clostridium difficile (strain 630) GN=CD630_30150 PE=4 SV=1	1		126.51	172.81		51.566	128.67		68.411	143.93	PTS system, mannose-specfic IIA component	CD630_30150			phosphoenolpyruvate-dependent sugar phosphotransferase system [GO:0009401]	integral component of membrane [GO:0016021]	protein-N(PI)-phosphohistidine-sugar phosphotransferase activity [GO:0008982]	GO:0008982; GO:0009401; GO:0016021
CD630_00500	EAEHVEGFAPEVAWVTHGGNK	129.66	16	T	Q18CD7	100	Q18CD7	Q18CD7	>sp|Q18CD7|SYP2_CLOD6 Proline--tRNA ligase 2 OS=Clostridium difficile (strain 630) GN=proS2 PE=3 SV=1	1	124.66	126.96	99.064	129.66	65.428	55.171	113.67		63.272	Proline--tRNA ligase 2 (EC 6.1.1.15) (Prolyl-tRNA synthetase 2) (ProRS 2)	proS2 CD630_00500	proS2	FUNCTION: Catalyzes the attachment of proline to tRNA(Pro) in a two-step reaction: proline is first activated by ATP to form Pro-AMP and then transferred to the acceptor end of tRNA(Pro). {ECO:0000255|HAMAP-Rule:MF_01571}.	prolyl-tRNA aminoacylation [GO:0006433]	cytoplasm [GO:0005737]	ATP binding [GO:0005524]; proline-tRNA ligase activity [GO:0004827]	GO:0004827; GO:0005524; GO:0005737; GO:0006433
CD630_29660	NHYASEYIYNAYK	127.66	5	S	Q184F6	78	Q184F6	Q184F6	>tr|Q184F6|Q184F6_CLOD6 Aldehyde-alcohol dehydrogenase OS=Clostridium difficile (strain 630) GN=adhE PE=4 SV=1	0.999997		127.66			88.311					Aldehyde-alcohol dehydrogenase	adhE1 CD630_29660	adhE1		alcohol metabolic process [GO:0006066]; carbon utilization [GO:0015976]		acetaldehyde dehydrogenase (acetylating) activity [GO:0008774]; alcohol dehydrogenase (NAD+) activity [GO:0004022]; metal ion binding [GO:0046872]	GO:0004022; GO:0006066; GO:0008774; GO:0015976; GO:0046872
CD630_08250	IAYLFEAVGK	133.23	3	Y	Q18A24	106	Q18A24	Q18A24	>tr|Q18A24|Q18A24_CLOD6 Rubrerythrin OS=Clostridium difficile (strain 630) GN=rbr PE=4 SV=1	1	99.973	128.35	133.23	107.55	125.75	133.23	97.472	102.55	130.41	Rubrerythrin	rbr CD630_08250	rbr				iron ion binding [GO:0005506]; oxidoreductase activity [GO:0016491]	GO:0005506; GO:0016491
CD630_17790	TLGLNTFNKPSFACLASR	165.1	6	T	Q186Y8	167	Q186Y8	Q186Y8	>tr|Q186Y8|Q186Y8_CLOD6 Uncharacterized protein OS=Clostridium difficile (strain 630) GN=CD630_17790 PE=4 SV=1	0.998212		128.67	165.1		82.635	92.8		NaN		ATP_bind_3 domain-containing protein	CD630_17790					sulfurtransferase activity [GO:0016783]	GO:0016783
CD630_12460	TGAIREESFNPSEKFPK	155.53	12	S	Q18BA9	57	Q18BA9	Q18BA9	>sp|Q18BA9|EFP_CLOD6 Elongation factor P OS=Clostridium difficile (strain 630) GN=efp PE=3 SV=1	1	53.278	129.02	155.53	40.723	61.361	122.64	61.537		88.872	Elongation factor P (EF-P)	efp CD630_12460	efp	FUNCTION: Involved in peptide bond synthesis. Stimulates efficient translation and peptide-bond synthesis on native or reconstituted 70S ribosomes in vitro. Probably functions indirectly by altering the affinity of the ribosome for aminoacyl-tRNA, thus increasing their reactivity as acceptors for peptidyl transferase. {ECO:0000255|HAMAP-Rule:MF_00141}.		cytoplasm [GO:0005737]	translation elongation factor activity [GO:0003746]	GO:0003746; GO:0005737
CD630_00580	VQDEVELVGLTEAPRK	196.3	11	T	Q18CE4	251	Q18CE4	Q18CE4	>sp|Q18CE4|EFTU_CLOD6 Elongation factor Tu OS=Clostridium difficile (strain 630) GN=tuf1 PE=3 SV=1	1	135.29	129.02	155.86	143.04	156.67	196.3	158.44		168.17	Elongation factor Tu (EF-Tu)	tuf1 tufA CD630_00580; tuf1 tufB CD630_00710	tuf1; tuf1	FUNCTION: This protein promotes the GTP-dependent binding of aminoacyl-tRNA to the A-site of ribosomes during protein biosynthesis. {ECO:0000255|HAMAP-Rule:MF_00118}.		cytoplasm [GO:0005737]	GTPase activity [GO:0003924]; GTP binding [GO:0005525]; translation elongation factor activity [GO:0003746]	GO:0003746; GO:0003924; GO:0005525; GO:0005737
CD630_32270	TADKTKLMEDLR	154.88	5	T	Q17ZX2	228	Q17ZX2	Q17ZX2	>sp|Q17ZX2|DAPH_CLOD6 2,3,4,5-tetrahydropyridine-2,6-dicarboxylate N-acetyltransferase OS=Clostridium difficile (strain 630) GN=dapH PE=3 SV=1	1	112.17	129.05	50.077	90.561	98.408	NaN	154.88			2,3,4,5-tetrahydropyridine-2,6-dicarboxylate N-acetyltransferase (EC 2.3.1.89) (Tetrahydrodipicolinate N-acetyltransferase) (THP acetyltransferase) (Tetrahydropicolinate acetylase)	dapH CD630_32270	dapH	FUNCTION: Catalyzes the transfer of an acetyl group from acetyl-CoA to tetrahydrodipicolinate. {ECO:0000255|HAMAP-Rule:MF_01691}.	diaminopimelate biosynthetic process [GO:0019877]; lysine biosynthetic process via diaminopimelate [GO:0009089]		tetrahydrodipicolinate N-acetyltransferase activity [GO:0047200]	GO:0009089; GO:0019877; GO:0047200
CD630_22690	EEMSTTGIGEGVAIPHAK	130.43	5	T	Q185E0	56	Q185E0	Q185E0	>tr|Q185E0|Q185E0_CLOD6 PTS system, fructose-specific IIABC component OS=Clostridium difficile (strain 630) GN=fruABC PE=4 SV=1	0.495175	81.016	130.43	89.011	88.176	90.453	108.14	75.319	NaN	88.548	PTS system, fructose-specific IIABC component (EC 2.7.1.69)	fruABC CD630_22690	fruABC		phosphoenolpyruvate-dependent sugar phosphotransferase system [GO:0009401]	integral component of membrane [GO:0016021]; plasma membrane [GO:0005886]	carbohydrate:proton symporter activity [GO:0005351]; D-glucosamine PTS permease activity [GO:0103111]; protein-N(PI)-phosphohistidine-fructose phosphotransferase system transporter activity [GO:0022877]	GO:0005351; GO:0005886; GO:0009401; GO:0016021; GO:0022877; GO:0103111
CD630_30280	SSNFGSSDFYK	131.08	6	S	Q184L7	177	Q184L7	Q184L7	>tr|Q184L7|Q184L7_CLOD6 Putative phosphosugar isomerase OS=Clostridium difficile (strain 630) GN=CD630_30280 PE=4 SV=1	0.835962	45.992	131.08		75.764	124.47	NaN	62.68		63.29	Putative phosphosugar isomerase	CD630_30280			carbohydrate derivative metabolic process [GO:1901135]		carbohydrate derivative binding [GO:0097367]; isomerase activity [GO:0016853]	GO:0016853; GO:0097367; GO:1901135
CD630_16900	VINTSEFR	147.78	5	S	Q186P6	8	Q186P6	Q186P6	>tr|Q186P6|Q186P6_CLOD6 Thioredoxin OS=Clostridium difficile (strain 630) GN=trxA PE=3 SV=1	0.989715	78.136	131.09	117.28	40.496	67.207	147.78			142.83	Thioredoxin	trxA CD630_16900	trxA		glycerol ether metabolic process [GO:0006662]		protein-disulfide reductase activity [GO:0015035]	GO:0006662; GO:0015035
CD630_23320	SKVLNENNIFLGLDSVSKEEAITLAGR	131.27	1	S	Q185K6	2	Q185K6	Q185K6	>tr|Q185K6|Q185K6_CLOD6 PTS system, mannitol-specific, EIIA component OS=Clostridium difficile (strain 630) GN=mtlF PE=4 SV=1	1		131.27	78.786							PTS system, mannitol-specific, EIIA component (EC 2.7.1.69)	mtlF CD630_23320	mtlF				D-glucosamine PTS permease activity [GO:0103111]; protein-N(PI)-phosphohistidine-sugar phosphotransferase activity [GO:0008982]	GO:0008982; GO:0103111
CD630_00700	ILFYTGQTHK	148.62	8	T	Q18CF4	37	Q18CF4	Q18CF4	>sp|Q18CF4|EFG_CLOD6 Elongation factor G OS=Clostridium difficile (strain 630) GN=fusA PE=3 SV=1	0.999755	NaN	131.69	145.83	84.954	112.02	135.02	97.957		148.62	Elongation factor G (EF-G)	fusA CD630_00700	fusA	FUNCTION: Catalyzes the GTP-dependent ribosomal translocation step during translation elongation. During this step, the ribosome changes from the pre-translocational (PRE) to the post-translocational (POST) state as the newly formed A-site-bound peptidyl-tRNA and P-site-bound deacylated tRNA move to the P and E sites, respectively. Catalyzes the coordinated movement of the two tRNA molecules, the…		cytoplasm [GO:0005737]	GTPase activity [GO:0003924]; GTP binding [GO:0005525]; translation elongation factor activity [GO:0003746]	GO:0003746; GO:0003924; GO:0005525; GO:0005737
CD630_30160	NTLYETAYDKDLIDGLTSHVHSSINR	197.91	22	S	Q184K6	349	Q184K6	Q184K6	>tr|Q184K6|Q184K6_CLOD6 Transcription antiterminator, PTS operon regulator OS=Clostridium difficile (strain 630) GN=CD630_30160 PE=4 SV=1	0.882522	NaN	131.76	197.91			161.68		NaN	138.8	Putative PTS system EIIA component	CD630_30160			phosphoenolpyruvate-dependent sugar phosphotransferase system [GO:0009401]; regulation of transcription, DNA-templated [GO:0006355]		protein-N(PI)-phosphohistidine-sugar phosphotransferase activity [GO:0008982]	GO:0006355; GO:0008982; GO:0009401
CD630_17490	NKPFMSLETDYSKSDTEQLR	161.04	6	S	Q186V7	359	Q186V7	Q186V7	>tr|Q186V7|Q186V7_CLOD6 Putative 2-hydroxyacyl-CoA dehydratase OS=Clostridium difficile (strain 630) GN=CD630_17490 PE=4 SV=1	0.999865		131.77	161.04		95.197	107.88	40.693		107.88	Putative 2-hydroxyacyl-CoA dehydratase (EC 4.2.1.-)	CD630_17490					lyase activity [GO:0016829]	GO:0016829
CD630_27930	TAPLLLTSKDKLDSSVK	132.01	8	S	Q183M8	451	Q183M8	Q183M8	>tr|Q183M8|Q183M8_CLOD6 Precursor of the S-layer proteins OS=Clostridium difficile (strain 630) GN=slpA PE=1 SV=1	0.991494	110.38	132.01	121.47	100.59	106	112.53	108.37	91.276	106.42	Precursor of the S-layer proteins	slpA CD630_27930	slpA				identical protein binding [GO:0042802]	GO:0042802
CD630_35550	ISSEALFQSASKLPR	163.79	11	S	Q181F7	166	Q181F7	Q181F7	>sp|Q181F7|COAX_CLOD6 Type III pantothenate kinase OS=Clostridium difficile (strain 630) GN=coaX PE=3 SV=1	0.937644		133.21	163.79		76.573					Type III pantothenate kinase (EC 2.7.1.33) (PanK-III) (Pantothenic acid kinase)	coaX CD630_35550	coaX	FUNCTION: Catalyzes the phosphorylation of pantothenate (Pan), the first step in CoA biosynthesis. {ECO:0000255|HAMAP-Rule:MF_01274}.	coenzyme A biosynthetic process [GO:0015937]	cytoplasm [GO:0005737]	ATP binding [GO:0005524]; metal ion binding [GO:0046872]; pantothenate kinase activity [GO:0004594]	GO:0004594; GO:0005524; GO:0005737; GO:0015937; GO:0046872
CD630_05870	SLFVGGWSK	133.42	1	S	Q189C9	2	Q189C9	Q189C9	>tr|Q189C9|Q189C9_CLOD6 Uncharacterized protein OS=Clostridium difficile (strain 630) GN=CD630_05870 PE=4 SV=1	1	87.442	133.42	85.417	95.507	111.26	81.709	88.803	93.336	97.779	Uncharacterized protein	CD630_05870
CD630_31360	GISIADVMTAGTHTISRK	170.27	16	S	Q184X3	43	Q184X3	Q184X3	>tr|Q184X3|Q184X3_CLOD6 6-phospho-beta-glucosidase OS=Clostridium difficile (strain 630) GN=bglA PE=3 SV=1	0.957096		134.09	163.91		132.48	170.27			157.59	6-phospho-beta-glucosidase, bglA7 (EC 3.2.1.86)	bglA7 CD630_31360	bglA7		carbohydrate metabolic process [GO:0005975]		6-phospho-beta-glucosidase activity [GO:0008706]; methyl beta-D-glucoside 6-phosphate glucohydrolase activity [GO:0103047]	GO:0005975; GO:0008706; GO:0103047
CD630_05570	GYSADNTILQWASVR	246.95	3	S	Q189A1	457	Q189A1	Q189A1	>tr|Q189A1|Q189A1_CLOD6 Putative uridine kinase OS=Clostridium difficile (strain 630) GN=CD630_05570 PE=4 SV=1	1	45.916	134.33	180.78		135.08	NaN			246.95	Putative uridine kinase (EC 2.7.1.48)	CD630_05570			translation [GO:0006412]		aminoacyl-tRNA ligase activity [GO:0004812]; ATP binding [GO:0005524]; tRNA binding [GO:0000049]; uridine kinase activity [GO:0004849]	GO:0000049; GO:0004812; GO:0004849; GO:0005524; GO:0006412
CD630_34960	NPRDPEQVIDIPASKAPVFK	165.1	14	S	Q180Z4	75	Q180Z4	Q180Z4	>tr|Q180Z4|Q180Z4_CLOD6 Non-specific DNA-binding protein HBsu signal recognition particle-like (SRP) component OS=Clostridium difficile (strain 630) GN=hbs PE=3 SV=1	1	NaN	134.87	165.1	45.363	89.663	141.78			160.57	Non-specific DNA-binding protein HBsu signal recognition particle-like (SRP) component	hupA CD630_34960	hupA		chromosome condensation [GO:0030261]		DNA binding [GO:0003677]	GO:0003677; GO:0030261
CD630_26670	DIIEGKTKVESTVTK	160.67	7	T	Q183A0	504	Q183A0	Q183A0	>tr|Q183A0|Q183A0_CLOD6 PTS system, glucose-specific IIBC component OS=Clostridium difficile (strain 630) GN=ptsG-BC PE=4 SV=1	0.999991	119.8	135.18	111.65	147.06	112.55	100.97	160.67		90.453	PTS system, glucose-specific IIBC component (EC 2.7.1.69)	ptsG-BC CD630_26670	ptsG-BC		phosphoenolpyruvate-dependent sugar phosphotransferase system [GO:0009401]	integral component of membrane [GO:0016021]; plasma membrane [GO:0005886]	D-glucosamine PTS permease activity [GO:0103111]; glucose transmembrane transporter activity [GO:0005355]; kinase activity [GO:0016301]; protein-N(PI)-phosphohistidine-sugar phosphotransferase activity [GO:0008982]	GO:0005355; GO:0005886; GO:0008982; GO:0009401; GO:0016021; GO:0016301; GO:0103111
CD630_36580	LFGSITSKEIAEQLKK	154.26	7	S	Q181R0	95	Q181R0	Q181R0	>sp|Q181R0|RL9_CLOD6 50S ribosomal protein L9 OS=Clostridium difficile (strain 630) GN=rplI PE=3 SV=1	0.983379		135.23			97.271	154.26			141.3	50S ribosomal protein L9	rplI CD630_36580	rplI	FUNCTION: Binds to the 23S rRNA. {ECO:0000255|HAMAP-Rule:MF_00503}.	translation [GO:0006412]	ribosome [GO:0005840]	rRNA binding [GO:0019843]; structural constituent of ribosome [GO:0003735]	GO:0003735; GO:0005840; GO:0006412; GO:0019843
CD630_23210	HYGLTTEDIVK	139.48	6	T	Q185J5	295	Q185J5	Q185J5	>tr|Q185J5|Q185J5_CLOD6 Transketolase, central and C-terminal (Sedoheptulose-7-phosphate:D-glyceraldehyde-3-phosphate glycolaldehydetransferase) OS=Clostridium difficile (strain 630) GN=tkt' PE=4 SV=1	0.811085	NaN	135.81	NaN		NaN	139.48			122.97	Transketolase, central and C-terminal (Sedoheptulose-7-phosphate:D-glyceraldehyde-3-phosphate glycolaldehydetransferase) (EC 2.2.1.1)	tkt' CD630_23210	tkt'				transketolase activity [GO:0004802]	GO:0004802
CD630_07610	MNITKFEDLPISEGIKK	196.4	12	S	Q189V7	12	Q189V7	Q189V7	>tr|Q189V7|Q189V7_CLOD6 Putative ATP-dependent RNA helicase OS=Clostridium difficile (strain 630) GN=CD630_07610 PE=3 SV=1	1	87.652	136.02	196.4	NaN	69.285	133.65	63.398		150.94	Putative ATP-dependent RNA helicase	CD630_07610			SOS response [GO:0009432]		ATP binding [GO:0005524]; hydrolase activity [GO:0016787]; nucleic acid binding [GO:0003676]; RNA helicase activity [GO:0003724]	GO:0003676; GO:0003724; GO:0005524; GO:0009432; GO:0016787
CD630_07090	AKSEAFSIIR	178.15	3	S	Q189Q3	574	Q189Q3	Q189Q3	>sp|Q189Q3|MUTS2_CLOD6 MutS2 protein OS=Clostridium difficile (strain 630) GN=mutS2 PE=3 SV=1	1	80.312	136.14	166.86	75.96	110.9	178.15	80.853	58.626	130.47	Endonuclease MutS2 (EC 3.1.-.-)	mutS2 CD630_07090	mutS2	FUNCTION: Endonuclease that is involved in the suppression of homologous recombination and may therefore have a key role in the control of bacterial genetic diversity. {ECO:0000255|HAMAP-Rule:MF_00092}.	mismatch repair [GO:0006298]; negative regulation of DNA recombination [GO:0045910]		ATP binding [GO:0005524]; endonuclease activity [GO:0004519]; mismatched DNA binding [GO:0030983]	GO:0004519; GO:0005524; GO:0006298; GO:0030983; GO:0045910
CD630_08250	LLHDGMPSTEENLKDAAAGENYEWTDMYAK	173.01	9	T	Q18A24	70	Q18A24	Q18A24	>tr|Q18A24|Q18A24_CLOD6 Rubrerythrin OS=Clostridium difficile (strain 630) GN=rbr PE=4 SV=1	0.747676	43.37	136.15	173.01	NaN	50.413	86.552	NaN	76.937	111.43	Rubrerythrin	rbr CD630_08250	rbr				iron ion binding [GO:0005506]; oxidoreductase activity [GO:0016491]	GO:0005506; GO:0016491
CD630_08250	LLHDGMPSTEENLK	174.68	8	S	Q18A24	69	Q18A24	Q18A24	>tr|Q18A24|Q18A24_CLOD6 Rubrerythrin OS=Clostridium difficile (strain 630) GN=rbr PE=4 SV=1	0.844076	52.172	136.15	174.68	58.867	76.586	161.48	68.287		170.85	Rubrerythrin	rbr CD630_08250	rbr				iron ion binding [GO:0005506]; oxidoreductase activity [GO:0016491]	GO:0005506; GO:0016491
CD630_17820	EIELTPTEFSIVK	184.48	7	T	Q186Z2	172	Q186Z2	Q186Z2	>tr|Q186Z2|Q186Z2_CLOD6 Two-component response regulator OS=Clostridium difficile (strain 630) GN=CD630_17820 PE=4 SV=1	0.993329	114.27	136.81	173.03	112.34	99.711	141.55	134.14	149.59	184.48	Stage 0 sporulation protein A homolog	CD630_17820		FUNCTION: May play the central regulatory role in sporulation. It may be an element of the effector pathway responsible for the activation of sporulation genes in response to nutritional stress. Spo0A may act in concert with spo0H (a sigma factor) to control the expression of some genes that are critical to the sporulation process. {ECO:0000256|ARBA:ARBA00003221}.	phosphorelay signal transduction system [GO:0000160]; regulation of transcription, DNA-templated [GO:0006355]		DNA binding [GO:0003677]	GO:0000160; GO:0003677; GO:0006355
CD630_21380	VLLKLSGEALAGER	150.61	6	S	Q185S7	14	Q185S7	Q185S7	>sp|Q185S7|PYRH_CLOD6 Uridylate kinase OS=Clostridium difficile (strain 630) GN=pyrH PE=3 SV=1	1	106.57	137.45	150.61	66.152	123.55	142.94	109.54	106.28	140.28	Uridylate kinase (UK) (EC 2.7.4.22) (Uridine monophosphate kinase) (UMP kinase) (UMPK)	pyrH CD630_21380	pyrH	FUNCTION: Catalyzes the reversible phosphorylation of UMP to UDP. {ECO:0000255|HAMAP-Rule:MF_01220}.	'de novo' CTP biosynthetic process [GO:0044210]	cytoplasm [GO:0005737]	ATP binding [GO:0005524]; UMP kinase activity [GO:0033862]	GO:0005524; GO:0005737; GO:0033862; GO:0044210
CD630_00660	DTSLKVPHGESGIIVDVK	144.45	11	S	Q18CF1	897	Q18CF1	Q18CF1	>sp|Q18CF1|RPOB_CLOD6 DNA-directed RNA polymerase subunit beta OS=Clostridium difficile (strain 630) GN=rpoB PE=3 SV=1	1	70.358	137.52	144.45	105.61	129.26	84.602			135.69	DNA-directed RNA polymerase subunit beta (RNAP subunit beta) (EC 2.7.7.6) (RNA polymerase subunit beta) (Transcriptase subunit beta)	rpoB CD630_00660	rpoB	FUNCTION: DNA-dependent RNA polymerase catalyzes the transcription of DNA into RNA using the four ribonucleoside triphosphates as substrates. {ECO:0000255|HAMAP-Rule:MF_01321}.	transcription, DNA-templated [GO:0006351]		DNA binding [GO:0003677]; DNA-directed 5'-3' RNA polymerase activity [GO:0003899]; ribonucleoside binding [GO:0032549]	GO:0003677; GO:0003899; GO:0006351; GO:0032549
CD630_08250	YTYYASKAR	176.99	6	S	Q18A24	31	Q18A24	Q18A24	>tr|Q18A24|Q18A24_CLOD6 Rubrerythrin OS=Clostridium difficile (strain 630) GN=rbr PE=4 SV=1	1	136.53	137.55	176.99	164.81	150.09	158.04	164.48	172.13	158.04	Rubrerythrin	rbr CD630_08250	rbr				iron ion binding [GO:0005506]; oxidoreductase activity [GO:0016491]	GO:0005506; GO:0016491
CD630_25230	LNQMLPVGRLSHSK	165.9	11	S	Q182K9	20	Q182K9	Q182K9	>tr|Q182K9|Q182K9_CLOD6 Putative hydrolase OS=Clostridium difficile (strain 630) GN=CD630_25230 PE=4 SV=1	0.994758	79.514	137.73	165.9	101.05	114.96	151.31	107.51	NaN	139.39	Putative hydrolase	CD630_25230					hydrolase activity [GO:0016787]	GO:0016787
CD630_27170	LCGLEELHSVEGYGFGK	264.92	9	S	Q183F0	286	Q183F0	Q183F0	>tr|Q183F0|Q183F0_CLOD6 Putative sporulation protein OS=Clostridium difficile (strain 630) GN=CD630_27170 PE=4 SV=1	1		137.89	264.92		153.25	197.6			185.23	Putative sporulation protein	CD630_27170				integral component of membrane [GO:0016021]	peptidoglycan binding [GO:0042834]	GO:0016021; GO:0042834
CD630_31740	KVVISAPATGDLK	138.28	9	T	Q181T9	124	Q181T9	Q181T9	>tr|Q181T9|Q181T9_CLOD6 Glyceraldehyde-3-phosphate dehydrogenase (GAPDH) OS=Clostridium difficile (strain 630) GN=gapA PE=3 SV=1	0.999999	107.98	138.28	129.02	108.75	123.63	104.76	123.63	43.914	107.69	Glyceraldehyde-3-phosphate dehydrogenase (EC 1.2.1.-)	gapA CD630_31740	gapA		glucose metabolic process [GO:0006006]		NAD binding [GO:0051287]; NADP binding [GO:0050661]; oxidoreductase activity, acting on the aldehyde or oxo group of donors, NAD or NADP as acceptor [GO:0016620]	GO:0006006; GO:0016620; GO:0050661; GO:0051287
CD630_08250	KEGYNQIAAIFEETANNEKEHAK	154.88	14	T	Q18A24	48	Q18A24	Q18A24	>tr|Q18A24|Q18A24_CLOD6 Rubrerythrin OS=Clostridium difficile (strain 630) GN=rbr PE=4 SV=1	1	75.103	138.34	154.88		59.819	99.396				Rubrerythrin	rbr CD630_08250	rbr				iron ion binding [GO:0005506]; oxidoreductase activity [GO:0016491]	GO:0005506; GO:0016491
CD630_21370	ILMISPWDKSAMHEIEK	228.68	10	S	Q185S5	73	Q185S5	Q185S5	>sp|Q185S5|RRF_CLOD6 Ribosome-recycling factor OS=Clostridium difficile (strain 630) GN=frr PE=3 SV=1	1	120.41	139.69	228.68	108.5	149.93	138.82	96.881	108.5	179.19	Ribosome-recycling factor (RRF) (Ribosome-releasing factor)	frr CD630_21370	frr	FUNCTION: Responsible for the release of ribosomes from messenger RNA at the termination of protein biosynthesis. May increase the efficiency of translation by recycling ribosomes from one round of translation to another. {ECO:0000255|HAMAP-Rule:MF_00040}.	translational termination [GO:0006415]	cytoplasm [GO:0005737]		GO:0005737; GO:0006415
CD630_05080	IYAPQEYLSR	169.58	9	S	Q188V1	552	Q188V1	Q188V1	>tr|Q188V1|Q188V1_CLOD6 Tetracycline resistance protein Tn5397 OS=Clostridium difficile (strain 630) GN=tetM PE=3 SV=1	1	80.318	139.78	169.58	132.14	116.71	148.89	125.89	128.57	119.79	Tetracycline resistance protein Tn5397	tetM CD630_05080	tetM	FUNCTION: Abolishes the inhibitory effect of tetracyclin on protein synthesis by a non-covalent modification of the ribosomes. {ECO:0000256|ARBA:ARBA00003987}.	response to antibiotic [GO:0046677]; translation [GO:0006412]		GTPase activity [GO:0003924]; GTP binding [GO:0005525]	GO:0003924; GO:0005525; GO:0006412; GO:0046677
CD630_12800	MQYSDKVMEHFMNPR	140.89	4	S	Q18BE3	4	Q18BE3	Q18BE3	>tr|Q18BE3|Q18BE3_CLOD6 Putative NifU-like protein OS=Clostridium difficile (strain 630) GN=CD630_12800 PE=4 SV=1	0.999995	67.418	140.89	127.32	92.439	132.79	92.439	103.13	75.548	85.937	Fe-s iron-sulfur cluster assembly protein, nifu family	CD630_12800			iron-sulfur cluster assembly [GO:0016226]		iron ion binding [GO:0005506]; iron-sulfur cluster binding [GO:0051536]	GO:0005506; GO:0016226; GO:0051536
CD630_00750	VFGVSVDKVNTLNYDGK	173.36	5	S	Q18CF8	50	Q18CF8	Q18CF8	>sp|Q18CF8|RL23_CLOD6 50S ribosomal protein L23 OS=Clostridium difficile (strain 630) GN=rplW PE=3 SV=1	1	48.616	140.95	173.36		89.663	84.166			161.02	50S ribosomal protein L23	rplW CD630_00750	rplW	FUNCTION: One of the early assembly proteins it binds 23S rRNA. One of the proteins that surrounds the polypeptide exit tunnel on the outside of the ribosome. Forms the main docking site for trigger factor binding to the ribosome. {ECO:0000255|HAMAP-Rule:MF_01369}.	translation [GO:0006412]	ribosome [GO:0005840]	rRNA binding [GO:0019843]; structural constituent of ribosome [GO:0003735]	GO:0003735; GO:0005840; GO:0006412; GO:0019843
CD630_00800	VMFELAGVSEDKAR	174.59	9	S	Q18CG4	110	Q18CG4	Q18CG4	>sp|Q18CG4|RL16_CLOD6 50S ribosomal protein L16 OS=Clostridium difficile (strain 630) GN=rplP PE=3 SV=1	1	133.96	141.13	174.59	110.32	161.26	165.58	148.52	125.98	141.85	50S ribosomal protein L16	rplP CD630_00800	rplP	FUNCTION: Binds 23S rRNA and is also seen to make contacts with the A and possibly P site tRNAs. {ECO:0000255|HAMAP-Rule:MF_01342}.	translation [GO:0006412]	ribosome [GO:0005840]	rRNA binding [GO:0019843]; structural constituent of ribosome [GO:0003735]; tRNA binding [GO:0000049]	GO:0000049; GO:0003735; GO:0005840; GO:0006412; GO:0019843
CD630_16390	KINSAFVVTLPVFK	205	4	S	Q186J3	267	Q186J3	Q186J3	>tr|Q186J3|Q186J3_CLOD6 Putative tellurite associated resistance protein OS=Clostridium difficile (strain 630) GN=CD630_16390 PE=4 SV=1	1	106.75	141.31	183.06		134.29	201.27	72.568	156.15	205	Putative tellurite associated resistance protein	CD630_16390
CD630_02390	LESTQNNLNNTLENVTAAESR	141.48	20	S	Q18CX7;Q3YJQ3	247;112	Q18CX7;Q3YJQ3	Q18CX7	>tr|Q18CX7|Q18CX7_CLOD6 Flagellin C OS=Clostridium difficile (strain 630) GN=fliC PE=4 SV=1;>tr|Q3YJQ3|Q3YJQ3_CLODI Flagellin subunit FliC (Fragment) OS=Clostridium difficile GN=fliC PE=4 SV=1	0.999966	NaN	141.48	112.34	NaN	NaN	93.166	NaN		121.94	Flagellin	fliC CD630_02390	fliC	FUNCTION: Flagellin is the subunit protein which polymerizes to form the filaments of bacterial flagella. {ECO:0000256|RuleBase:RU362073}.	bacterial-type flagellum-dependent cell motility [GO:0071973]	bacterial-type flagellum [GO:0009288]; extracellular region [GO:0005576]	structural molecule activity [GO:0005198]	GO:0005198; GO:0005576; GO:0009288; GO:0071973
CD630_07090	SKLNSIISSTTYQK	174.04	5	S	Q189Q3	174	Q189Q3	Q189Q3	>sp|Q189Q3|MUTS2_CLOD6 MutS2 protein OS=Clostridium difficile (strain 630) GN=mutS2 PE=3 SV=1	0.999999	NaN	141.64	174.04	NaN	120.11	146.88	NaN		153.36	Endonuclease MutS2 (EC 3.1.-.-)	mutS2 CD630_07090	mutS2	FUNCTION: Endonuclease that is involved in the suppression of homologous recombination and may therefore have a key role in the control of bacterial genetic diversity. {ECO:0000255|HAMAP-Rule:MF_00092}.	mismatch repair [GO:0006298]; negative regulation of DNA recombination [GO:0045910]		ATP binding [GO:0005524]; endonuclease activity [GO:0004519]; mismatched DNA binding [GO:0030983]	GO:0004519; GO:0005524; GO:0006298; GO:0030983; GO:0045910
CD630_07710	AMEPLYTSKPELDRSGMGFTVMK	189.66	15	S	Q189W4	106	Q189W4	Q189W4	>tr|Q189W4|Q189W4_CLOD6 Anti-sigma F factor (Stage II sporulation protein AB) OS=Clostridium difficile (strain 630) GN=spoIIAB PE=4 SV=1	0.998624	NaN	141.78	171.02		80.56	97.469			189.66	Anti-sigma F factor (EC 2.7.11.1) (Stage II sporulation protein AB)	spoIIAB CD630_07710	spoIIAB	FUNCTION: Binds to sigma F and blocks its ability to form an RNA polymerase holoenzyme (E-sigma F). Phosphorylates SpoIIAA on a serine residue. This phosphorylation may enable SpoIIAA to act as an anti-anti-sigma factor that counteracts SpoIIAB and thus releases sigma F from inhibition. {ECO:0000256|HAMAP-Rule:MF_00637}.	asexual sporulation [GO:0030436]; negative regulation of sporulation resulting in formation of a cellular spore [GO:0042174]; sporulation resulting in formation of a cellular spore [GO:0030435]		ATP binding [GO:0005524]; protein serine kinase activity [GO:0106310]; protein threonine kinase activity [GO:0106311]; sigma factor antagonist activity [GO:0016989]	GO:0005524; GO:0016989; GO:0030435; GO:0030436; GO:0042174; GO:0106310; GO:0106311
CD630_32240	YAPIAASNGILVVDNSSQWR	161.58	17	S	Q17ZW9	99	Q17ZW9	Q17ZW9	>tr|Q17ZW9|Q17ZW9_CLOD6 Aspartate-semialdehyde dehydrogenase OS=Clostridium difficile (strain 630) GN=asd PE=3 SV=1	0.871512	95.209	142.32		83.247	161.58	151.84	116.2	55.051	99.838	Aspartate-semialdehyde dehydrogenase (ASA dehydrogenase) (ASADH) (EC 1.2.1.11) (Aspartate-beta-semialdehyde dehydrogenase)	asd CD630_32240	asd	FUNCTION: Catalyzes the NADPH-dependent formation of L-aspartate-semialdehyde (L-ASA) by the reductive dephosphorylation of L-aspartyl-4-phosphate. {ECO:0000256|HAMAP-Rule:MF_02121}.	'de novo' L-methionine biosynthetic process [GO:0071266]; diaminopimelate biosynthetic process [GO:0019877]; isoleucine biosynthetic process [GO:0009097]; lysine biosynthetic process via diaminopimelate [GO:0009089]; threonine biosynthetic process [GO:0009088]		aspartate-semialdehyde dehydrogenase activity [GO:0004073]; NAD binding [GO:0051287]; NADP binding [GO:0050661]; protein dimerization activity [GO:0046983]	GO:0004073; GO:0009088; GO:0009089; GO:0009097; GO:0019877; GO:0046983; GO:0050661; GO:0051287; GO:0071266
CD630_24110	ALGLSSKANYANLER	159.26	6	S	Q181Z6	220	Q181Z6	Q181Z6	>sp|Q181Z6|PDRP_CLOD6 Putative pyruvate, phosphate dikinase regulatory protein OS=Clostridium difficile (strain 630) GN=CD630_24110 PE=3 SV=1	0.977009		143.46	159.26	71.929	76.526	111.77	69.361		158.71	Putative pyruvate, phosphate dikinase regulatory protein (PPDK regulatory protein) (EC 2.7.11.32) (EC 2.7.4.27)	CD630_24110		FUNCTION: Bifunctional serine/threonine kinase and phosphorylase involved in the regulation of the pyruvate, phosphate dikinase (PPDK) by catalyzing its phosphorylation/dephosphorylation. {ECO:0000255|HAMAP-Rule:MF_00921}.	protein dephosphorylation [GO:0006470]		ADP binding [GO:0043531]; ATP binding [GO:0005524]; phosphotransferase activity, phosphate group as acceptor [GO:0016776]; protein serine/threonine kinase activity [GO:0004674]	GO:0004674; GO:0005524; GO:0006470; GO:0016776; GO:0043531
CD630_22690	EEMSTTGIGEGVAIPHAK	177.48	4	S	Q185E0	55	Q185E0	Q185E0	>tr|Q185E0|Q185E0_CLOD6 PTS system, fructose-specific IIABC component OS=Clostridium difficile (strain 630) GN=fruABC PE=4 SV=1	0.99009	118.54	143.54	171.3	103.4	121.02	177.48	106.39	61.139	155.53	PTS system, fructose-specific IIABC component (EC 2.7.1.69)	fruABC CD630_22690	fruABC		phosphoenolpyruvate-dependent sugar phosphotransferase system [GO:0009401]	integral component of membrane [GO:0016021]; plasma membrane [GO:0005886]	carbohydrate:proton symporter activity [GO:0005351]; D-glucosamine PTS permease activity [GO:0103111]; protein-N(PI)-phosphohistidine-fructose phosphotransferase system transporter activity [GO:0022877]	GO:0005351; GO:0005886; GO:0009401; GO:0016021; GO:0022877; GO:0103111
CD630_00801	LNDFKSELFSLR	259.58	6	S	Q18CG9	23	Q18CG9	Q18CG9	>sp|Q18CG9|RL29_CLOD6 50S ribosomal protein L29 OS=Clostridium difficile (strain 630) GN=rpmC PE=3 SV=1	1	89.502	143.83	229.44	102.36	111.77	259.58	100.24	NaN	233.92	50S ribosomal protein L29	rpmC CD630_00801 CD0080A	rpmC		translation [GO:0006412]	ribosome [GO:0005840]	structural constituent of ribosome [GO:0003735]	GO:0003735; GO:0005840; GO:0006412
CD630_07140	KAEELAFITIK	159.69	9	T	Q189R1	20	Q189R1	Q189R1	>tr|Q189R1|Q189R1_CLOD6 Uncharacterized protein OS=Clostridium difficile (strain 630) GN=CD630_07140 PE=4 SV=1	1	91.355	144.15	159.69	48.623	99.044	103.67		68.329	113.66	Tetratricopeptide repeat protein	CD630_07140
CD630_03990	WDGFSTGAHEDKMGIR	148.26	5	S	Q188I5	192	Q188I5	Q188I5	>tr|Q188I5|Q188I5_CLOD6 Acyl-CoA dehydrogenase, short-chain specific OS=Clostridium difficile (strain 630) GN=acdB PE=3 SV=1	0.971605	102.65	144.29	148.26	124.2	135.72	135.72	139.58	85.087	134.88	Acyl-CoA dehydrogenase, short-chain specific (EC 1.3.99.-)	acdB CD630_03990	acdB				acyl-CoA dehydrogenase activity [GO:0003995]; flavin adenine dinucleotide binding [GO:0050660]	GO:0003995; GO:0050660
CD630_02730	LVSLGEISENKSSDYK	190.79	12	S	Q18D10	59	Q18D10	Q18D10	>tr|Q18D10|Q18D10_CLOD6 Heat shock protein 90 (Heat shock protein HtpG)(High temperature protein G) OS=Clostridium difficile (strain 630) GN=htpG PE=4 SV=1	0.819707	NaN	144.33	188.56		98.175	158.58	45.357		190.79	Heat shock protein 90 (Heat shock protein HtpG)(High temperature protein G)	htpG CD630_02730	htpG		protein folding [GO:0006457]		ATP binding [GO:0005524]; unfolded protein binding [GO:0051082]	GO:0005524; GO:0006457; GO:0051082
CD630_26670	SDSIKSDIKDIIEGK	202.21	3	S	Q183A0	491	Q183A0	Q183A0	>tr|Q183A0|Q183A0_CLOD6 PTS system, glucose-specific IIBC component OS=Clostridium difficile (strain 630) GN=ptsG-BC PE=4 SV=1	0.999704	134.29	144.57	202.21	90.464	115.74	175.85	140.63	164.94	168.43	PTS system, glucose-specific IIBC component (EC 2.7.1.69)	ptsG-BC CD630_26670	ptsG-BC		phosphoenolpyruvate-dependent sugar phosphotransferase system [GO:0009401]	integral component of membrane [GO:0016021]; plasma membrane [GO:0005886]	D-glucosamine PTS permease activity [GO:0103111]; glucose transmembrane transporter activity [GO:0005355]; kinase activity [GO:0016301]; protein-N(PI)-phosphohistidine-sugar phosphotransferase activity [GO:0008982]	GO:0005355; GO:0005886; GO:0008982; GO:0009401; GO:0016021; GO:0016301; GO:0103111
CD630_29940	AVLSFMGTMEEIHAK	172.69	4	S	Q184I6	95	Q184I6	Q184I6	>tr|Q184I6|Q184I6_CLOD6 Ribonucleoside-diphosphate reductase subunit beta OS=Clostridium difficile (strain 630) GN=nrdF PE=3 SV=1	0.999999	130.73	144.97	172.69	113.88	124.29	133.86	129.11	96.447	129.02	Ribonucleoside-diphosphate reductase subunit beta (EC 1.17.4.1)	nrdF CD630_29940	nrdF	FUNCTION: Provides the precursors necessary for DNA synthesis. Catalyzes the biosynthesis of deoxyribonucleotides from the corresponding ribonucleotides. {ECO:0000256|PIRNR:PIRNR000355}.	deoxyribonucleotide biosynthetic process [GO:0009263]; DNA replication [GO:0006260]	integral component of membrane [GO:0016021]; ribonucleoside-diphosphate reductase complex [GO:0005971]	metal ion binding [GO:0046872]; ribonucleoside-diphosphate reductase activity, thioredoxin disulfide as acceptor [GO:0004748]	GO:0004748; GO:0005971; GO:0006260; GO:0009263; GO:0016021; GO:0046872
CD630_00600	GVTGFVGPGSKPVPLSEDEVK	191.65	10	S	Q18CE6	98	Q18CE6	Q18CE6	>tr|Q18CE6|Q18CE6_CLOD6 Transcription antitermination protein nusG OS=Clostridium difficile (strain 630) GN=nusG PE=3 SV=1	0.999997		145.19	191.65	57.738	110.83	179.71	58.812		183.69	Transcription termination/antitermination protein NusG	nusG CD630_00600	nusG	FUNCTION: Participates in transcription elongation, termination and antitermination. {ECO:0000256|HAMAP-Rule:MF_00948, ECO:0000256|RuleBase:RU000538}.	DNA-templated transcription, elongation [GO:0006354]; DNA-templated transcription, termination [GO:0006353]; regulation of DNA-templated transcription, elongation [GO:0032784]; transcription antitermination [GO:0031564]	ribosome [GO:0005840]		GO:0005840; GO:0006353; GO:0006354; GO:0031564; GO:0032784
CD630_00600	KVYPSYVLVK	150.85	5	S	Q18CE6	68	Q18CE6	Q18CE6	>tr|Q18CE6|Q18CE6_CLOD6 Transcription antitermination protein nusG OS=Clostridium difficile (strain 630) GN=nusG PE=3 SV=1	1	116.63	145.52	144.8	130.95	102.4	150.85	91.812	102.4	123.76	Transcription termination/antitermination protein NusG	nusG CD630_00600	nusG	FUNCTION: Participates in transcription elongation, termination and antitermination. {ECO:0000256|HAMAP-Rule:MF_00948, ECO:0000256|RuleBase:RU000538}.	DNA-templated transcription, elongation [GO:0006354]; DNA-templated transcription, termination [GO:0006353]; regulation of DNA-templated transcription, elongation [GO:0032784]; transcription antitermination [GO:0031564]	ribosome [GO:0005840]		GO:0005840; GO:0006353; GO:0006354; GO:0031564; GO:0032784
CD630_12800	TFGCGSAIASSSMATEMIK	145.55	6	S	Q18BE3	61	Q18BE3	Q18BE3	>tr|Q18BE3|Q18BE3_CLOD6 Putative NifU-like protein OS=Clostridium difficile (strain 630) GN=CD630_12800 PE=4 SV=1	1	100.76	145.55	98.002	65.833	113.73	101.6		107.56	92.8	Fe-s iron-sulfur cluster assembly protein, nifu family	CD630_12800			iron-sulfur cluster assembly [GO:0016226]		iron ion binding [GO:0005506]; iron-sulfur cluster binding [GO:0051536]	GO:0005506; GO:0016226; GO:0051536
CD630_20680	GNCYGIIGANGAGKSTFLK	212.94	15	S	Q188D7	41	Q188D7	Q188D7	>tr|Q188D7|Q188D7_CLOD6 ABC-type transport system, ATP-binding protein OS=Clostridium difficile (strain 630) GN=CD630_20680 PE=4 SV=1	0.840192	NaN	146.15	186.69	50.891	124.19	166.05	62.781		212.94	ABC-type transport system, ATP-binding protein (EC 3.6.3.-)	CD630_20680					ATP binding [GO:0005524]; hydrolase activity [GO:0016787]	GO:0005524; GO:0016787
CD630_05330	LGALDFIVKPFKTETLVK	179.17	13	T	Q188X9	108	Q188X9	Q188X9	>tr|Q188X9|Q188X9_CLOD6 Chemotaxis protein CheY OS=Clostridium difficile (strain 630) GN=cheY PE=4 SV=1	0.96106	75.224	146.25	179.17		139.51	130.83		122.39	167.88	Stage 0 sporulation protein A homolog	cheY CD630_05330	cheY	FUNCTION: May play the central regulatory role in sporulation. It may be an element of the effector pathway responsible for the activation of sporulation genes in response to nutritional stress. Spo0A may act in concert with spo0H (a sigma factor) to control the expression of some genes that are critical to the sporulation process. {ECO:0000256|ARBA:ARBA00003221}.	phosphorelay signal transduction system [GO:0000160]			GO:0000160
CD630_29660	NIILVNGGLNSK	152.12	11	S	Q184F6	297	Q184F6	Q184F6	>tr|Q184F6|Q184F6_CLOD6 Aldehyde-alcohol dehydrogenase OS=Clostridium difficile (strain 630) GN=adhE PE=4 SV=1	1	80.738	147.14	149	41.65	112.67	127.97		80.117	152.12	Aldehyde-alcohol dehydrogenase	adhE1 CD630_29660	adhE1		alcohol metabolic process [GO:0006066]; carbon utilization [GO:0015976]		acetaldehyde dehydrogenase (acetylating) activity [GO:0008774]; alcohol dehydrogenase (NAD+) activity [GO:0004022]; metal ion binding [GO:0046872]	GO:0004022; GO:0006066; GO:0008774; GO:0015976; GO:0046872
CD630_04010	DLSSYKNVWIFAEQR	186.56	4	S	Q188I8	9	Q188I8	Q188I8	>tr|Q188I8|Q188I8_CLOD6 Alpha-subunit of electron transfer flavoprotein OS=Clostridium difficile (strain 630) GN=etfA1 PE=4 SV=1	0.979983	68.044	147.17	137.27	102.5	176.4	186.56	96.143	120.9	138.05	Alpha-subunit of electron transfer flavoprotein	etfA1 CD630_04010	etfA1				electron transfer activity [GO:0009055]; flavin adenine dinucleotide binding [GO:0050660]	GO:0009055; GO:0050660
CD630_15290	SNNFRNSSFGSSGFK	181.34	7	S	Q18C49	25	Q18C49	Q18C49	>tr|Q18C49|Q18C49_CLOD6 ABC-type transport system, permease OS=Clostridium difficile (strain 630) GN=CD630_15290 PE=4 SV=1	0.97498	97.776	147.31	156.58	108.27	135.98	107.78	105.57	131.98	181.34	ABC-type transport system, permease	CD630_15290
CD630_11500	AIVVTNPEISAVRDADR	195.23	10	S	Q18B12	147	Q18B12	Q18B12	>tr|Q18B12|Q18B12_CLOD6 Site-determining protein OS=Clostridium difficile (strain 630) GN=minD PE=3 SV=1	1	60.489	147.7	195.23	89.877	128.74	174.59	78.501		167.69	Cell division inhibitor MinD (Septum site-determining protein MinD)	minD CD630_11500	minD		cell division [GO:0051301]		ATP binding [GO:0005524]	GO:0005524; GO:0051301
CD630_00580	TTLTAAITKTLYDR	286.16	8	T	Q18CE4	33	Q18CE4	Q18CE4	>sp|Q18CE4|EFTU_CLOD6 Elongation factor Tu OS=Clostridium difficile (strain 630) GN=tuf1 PE=3 SV=1	0.999157	41.513	148.15	286.16	200.4	133.32	220.42	154.39	NaN	214.39	Elongation factor Tu (EF-Tu)	tuf1 tufA CD630_00580; tuf1 tufB CD630_00710	tuf1; tuf1	FUNCTION: This protein promotes the GTP-dependent binding of aminoacyl-tRNA to the A-site of ribosomes during protein biosynthesis. {ECO:0000255|HAMAP-Rule:MF_00118}.		cytoplasm [GO:0005737]	GTPase activity [GO:0003924]; GTP binding [GO:0005525]; translation elongation factor activity [GO:0003746]	GO:0003746; GO:0003924; GO:0005525; GO:0005737
CD630_01930	VIFQKYSGTEVK	187.01	7	S	Q18CT6	70	Q18CT6	Q18CT6	>sp|Q18CT6|CH10_CLOD6 10 kDa chaperonin OS=Clostridium difficile (strain 630) GN=groS PE=3 SV=1	0.998124	66.215	148.18	167.92	106.14	130.47	151.73	82.202		187.01	Co-chaperonin GroES (10 kDa chaperonin) (Chaperonin-10) (Cpn10)	groES groS CD630_01930	groES	FUNCTION: Together with the chaperonin GroEL, plays an essential role in assisting protein folding. The GroEL-GroES system forms a nano-cage that allows encapsulation of the non-native substrate proteins and provides a physical environment optimized to promote and accelerate protein folding. GroES binds to the apical surface of the GroEL ring, thereby capping the opening of the GroEL channel. {EC…	protein folding [GO:0006457]	cytoplasm [GO:0005737]	ATP binding [GO:0005524]	GO:0005524; GO:0005737; GO:0006457
CD630_19930	VFGSLDDKTYSEGAISKK	148.29	9	T	Q187V4	34	Q187V4	Q187V4	>tr|Q187V4|Q187V4_CLOD6 Putative decarboxylase OS=Clostridium difficile (strain 630) GN=CD630_19930 PE=4 SV=1	0.999713	117.38	148.2	74.251	145.25	134.83	NaN	148.29			Putative decarboxylase	CD630_19930					peroxiredoxin activity [GO:0051920]	GO:0051920
CD630_24560	LYSNGFNAVK	148.89	3	S	Q182E3	14	Q182E3	Q182E3	>tr|Q182E3|Q182E3_CLOD6 ABC-type transport system, sugar-family ATP-binding protein OS=Clostridium difficile (strain 630) GN=CD630_24560 PE=4 SV=1	1	103.44	148.89	133.15	93.766	128.41	143.55	106.47	48.115	126.51	ABC-type transport system, sugar-family ATP-binding protein (EC 3.6.3.-)	CD630_24560					ATPase-coupled transmembrane transporter activity [GO:0042626]; ATP binding [GO:0005524]; hydrolase activity [GO:0016787]	GO:0005524; GO:0016787; GO:0042626
CD630_00801	DLTSEELMNKLNDFK	149.19	4	S	Q18CG9	11	Q18CG9	Q18CG9	>sp|Q18CG9|RL29_CLOD6 50S ribosomal protein L29 OS=Clostridium difficile (strain 630) GN=rpmC PE=3 SV=1	0.998197	66.246	149.19	136.39	49.188	84.94	125.45	60.968	78.505	135.69	50S ribosomal protein L29	rpmC CD630_00801 CD0080A	rpmC		translation [GO:0006412]	ribosome [GO:0005840]	structural constituent of ribosome [GO:0003735]	GO:0003735; GO:0005840; GO:0006412
CD630_12140	GKPTNSEFIAMIADKLR	180.45	6	S	Q18B74	256	Q18B74	Q18B74	>tr|Q18B74|Q18B74_CLOD6 Stage 0 sporulation protein A OS=Clostridium difficile (strain 630) GN=spo0A PE=4 SV=1	0.999912	86.987	149.41	174.55	119.41	132.36	157.3	126.55	111.11	180.45	Stage 0 sporulation protein A homolog	spo0A CD630_12140	spo0A	FUNCTION: May play the central regulatory role in sporulation. It may be an element of the effector pathway responsible for the activation of sporulation genes in response to nutritional stress. Spo0A may act in concert with spo0H (a sigma factor) to control the expression of some genes that are critical to the sporulation process. {ECO:0000256|ARBA:ARBA00003221, ECO:0000256|PIRNR:PIRNR002937}.	detection of stimulus [GO:0051606]; phosphorelay signal transduction system [GO:0000160]; regulation of sporulation resulting in formation of a cellular spore [GO:0042173]; sporulation resulting in formation of a cellular spore [GO:0030435]	cytoplasm [GO:0005737]	calcium ion binding [GO:0005509]; DNA binding [GO:0003677]; DNA-binding transcription factor activity [GO:0003700]	GO:0000160; GO:0003677; GO:0003700; GO:0005509; GO:0005737; GO:0030435; GO:0042173; GO:0051606
CD630_01130	ILTINPGSTSTK	149.6	8	S	Q18CK3	14	Q18CK3	Q18CK3	>tr|Q18CK3|Q18CK3_CLOD6 Probable butyrate kinase OS=Clostridium difficile (strain 630) GN=buk PE=3 SV=1	0.730636	74.789	149.6	145.39		143.93	125.39	NaN		105.39	Probable butyrate kinase (BK) (EC 2.7.2.7) (Branched-chain carboxylic acid kinase)	buk CD630_01130	buk			cytoplasm [GO:0005737]	ATP binding [GO:0005524]; butyrate kinase activity [GO:0047761]	GO:0005524; GO:0005737; GO:0047761
CD630_00600	SELQEASWYVVHTYSGHENK	167.99	1	S	Q18CE6	2	Q18CE6	Q18CE6	>tr|Q18CE6|Q18CE6_CLOD6 Transcription antitermination protein nusG OS=Clostridium difficile (strain 630) GN=nusG PE=3 SV=1	1	NaN	150.06	120.42		66.019	109.91		NaN	167.99	Transcription termination/antitermination protein NusG	nusG CD630_00600	nusG	FUNCTION: Participates in transcription elongation, termination and antitermination. {ECO:0000256|HAMAP-Rule:MF_00948, ECO:0000256|RuleBase:RU000538}.	DNA-templated transcription, elongation [GO:0006354]; DNA-templated transcription, termination [GO:0006353]; regulation of DNA-templated transcription, elongation [GO:0032784]; transcription antitermination [GO:0031564]	ribosome [GO:0005840]		GO:0005840; GO:0006353; GO:0006354; GO:0031564; GO:0032784
CD630_25780	VVNPTLAKPAPEK	174.22	5	T	Q182R7	302	Q182R7	Q182R7	>tr|Q182R7|Q182R7_CLOD6 Putative serine/threonine-protein kinase and phosphatase OS=Clostridium difficile (strain 630) GN=CD630_25780 PE=4 SV=1	1	82.635	151.3	170.02	133.53	174.22	103.04	148.66	127.01	136.64	Non-specific serine/threonine protein kinase (EC 2.7.11.1)	stk CD630_25780	stk			integral component of membrane [GO:0016021]	ATP binding [GO:0005524]; protein serine kinase activity [GO:0106310]; protein threonine kinase activity [GO:0106311]	GO:0005524; GO:0016021; GO:0106310; GO:0106311
CD630_01430	SFMDNLFNMADKK	151.73	1	S	Q18CN0	2	Q18CN0	Q18CN0	>sp|Q18CN0|SECA1_CLOD6 Protein translocase subunit SecA 1 OS=Clostridium difficile (strain 630) GN=secA1 PE=3 SV=1	1	88.951	151.73	124.5	120.77	137.17	109.1	106.35	121.45	107.73	Protein translocase subunit SecA 1 (EC 7.4.2.8)	secA1 CD630_01430	secA1	FUNCTION: Part of the Sec protein translocase complex. Interacts with the SecYEG preprotein conducting channel. Has a central role in coupling the hydrolysis of ATP to the transfer of proteins into and across the cell membrane, serving as an ATP-driven molecular motor driving the stepwise translocation of polypeptide chains across the membrane. {ECO:0000255|HAMAP-Rule:MF_01382}.	intracellular protein transmembrane transport [GO:0065002]; protein import [GO:0017038]; protein targeting [GO:0006605]	cytoplasm [GO:0005737]; plasma membrane [GO:0005886]	ATP binding [GO:0005524]; metal ion binding [GO:0046872]; protein-exporting ATPase activity [GO:0008564]	GO:0005524; GO:0005737; GO:0005886; GO:0006605; GO:0008564; GO:0017038; GO:0046872; GO:0065002
CD630_30270	VIELSKIQDGVFSQK	238.3	5	S	Q184L4	22	Q184L4	Q184L4	>tr|Q184L4|Q184L4_CLOD6 PTS system, glucose-like IIA component OS=Clostridium difficile (strain 630) GN=CD630_30270 PE=4 SV=1	1	115.57	152.01	238.3	117.3	181.34	214.59	85.087		212.34	PTS system, glucose-like IIA component	CD630_30270			phosphoenolpyruvate-dependent sugar phosphotransferase system [GO:0009401]		transferase activity [GO:0016740]	GO:0009401; GO:0016740
CD630_13160	MINKSEIIKEYGR	202.33	5	S	Q18BI0	5	Q18BI0	Q18BI0	>sp|Q18BI0|RS15_CLOD6 30S ribosomal protein S15 OS=Clostridium difficile (strain 630) GN=rpsO PE=3 SV=1	1	119.46	152.11	202.33	96.096	149.41	139.08	109.72	75.376	137.6	30S ribosomal protein S15	rpsO CD630_13160	rpsO	FUNCTION: One of the primary rRNA binding proteins, it binds directly to 16S rRNA where it helps nucleate assembly of the platform of the 30S subunit by binding and bridging several RNA helices of the 16S rRNA. {ECO:0000255|HAMAP-Rule:MF_01343}.; FUNCTION: Forms an intersubunit bridge (bridge B4) with the 23S rRNA of the 50S subunit in the ribosome. {ECO:0000255|HAMAP-Rule:MF_01343}.	translation [GO:0006412]	ribosome [GO:0005840]	rRNA binding [GO:0019843]; structural constituent of ribosome [GO:0003735]	GO:0003735; GO:0005840; GO:0006412; GO:0019843
CD630_22690	EEMSTTGIGEGVAIPHAKNSSVTK	166.91	20	S	Q185E0	71	Q185E0	Q185E0	>tr|Q185E0|Q185E0_CLOD6 PTS system, fructose-specific IIABC component OS=Clostridium difficile (strain 630) GN=fruABC PE=4 SV=1	0.787988	58.565	153.25	166.91	73.936	109.77	106.6	101.14	71.299	145.26	PTS system, fructose-specific IIABC component (EC 2.7.1.69)	fruABC CD630_22690	fruABC		phosphoenolpyruvate-dependent sugar phosphotransferase system [GO:0009401]	integral component of membrane [GO:0016021]; plasma membrane [GO:0005886]	carbohydrate:proton symporter activity [GO:0005351]; D-glucosamine PTS permease activity [GO:0103111]; protein-N(PI)-phosphohistidine-fructose phosphotransferase system transporter activity [GO:0022877]	GO:0005351; GO:0005886; GO:0009401; GO:0016021; GO:0022877; GO:0103111
CD630_30150	EEHSTTGIGNGIAIPHGK	183.48	4	S	Q184K4	55	Q184K4	Q184K4	>tr|Q184K4|Q184K4_CLOD6 PTS system, mannose-specfic IIA component OS=Clostridium difficile (strain 630) GN=CD630_30150 PE=4 SV=1	0.929721	122.53	153.27	154.26	166.22	157.75	134.66	122.35	102.72	183.48	PTS system, mannose-specfic IIA component	CD630_30150			phosphoenolpyruvate-dependent sugar phosphotransferase system [GO:0009401]	integral component of membrane [GO:0016021]	protein-N(PI)-phosphohistidine-sugar phosphotransferase activity [GO:0008982]	GO:0008982; GO:0009401; GO:0016021
CD630_11320	LLVEGMSCGHCVNHLK	154.39	7	S	Q18AZ3	11	Q18AZ3	Q18AZ3	>tr|Q18AZ3|Q18AZ3_CLOD6 Putative heavy-metal transport/detoxification protein OS=Clostridium difficile (strain 630) GN=CD630_11320 PE=4 SV=1	1	130.27	154.39	133.94	124.63	118.72	118.72	124.63	103.66	126.84	Putative heavy-metal transport/detoxification protein	CD630_11320			copper ion transport [GO:0006825]		copper ion binding [GO:0005507]	GO:0005507; GO:0006825
CD630_07000	LFDVYKGSQIEAGYK	215.06	8	S	Q189P6	748	Q189P6	Q189P6	>tr|Q189P6|Q189P6_CLOD6 Phenylalanine--tRNA ligase beta subunit OS=Clostridium difficile (strain 630) GN=pheT PE=3 SV=1	1	91.414	154.56	215.06	153.36	132.79	194.77	89.859		214.66	Phenylalanine--tRNA ligase beta subunit (EC 6.1.1.20) (Phenylalanyl-tRNA synthetase beta subunit) (PheRS)	pheT CD630_07000	pheT		phenylalanyl-tRNA aminoacylation [GO:0006432]	cytoplasm [GO:0005737]	ATP binding [GO:0005524]; magnesium ion binding [GO:0000287]; phenylalanine-tRNA ligase activity [GO:0004826]; tRNA binding [GO:0000049]	GO:0000049; GO:0000287; GO:0004826; GO:0005524; GO:0005737; GO:0006432
CD630_26180	EAGPLLGSKMNLFVGALSK	159.98	8	S	Q182V2	879	Q182V2	Q182V2	>tr|Q182V2|Q182V2_CLOD6 Isoleucine--tRNA ligase OS=Clostridium difficile (strain 630) GN=ileS PE=3 SV=1	1	85.013	154.86	140.07		124.19	130.3	62.193	109.41	159.98	Isoleucine--tRNA ligase (EC 6.1.1.5) (Isoleucyl-tRNA synthetase) (IleRS)	ileS CD630_26180	ileS	FUNCTION: Catalyzes the attachment of isoleucine to tRNA(Ile). As IleRS can inadvertently accommodate and process structurally similar amino acids such as valine, to avoid such errors it has two additional distinct tRNA(Ile)-dependent editing activities. One activity is designated as 'pretransfer' editing and involves the hydrolysis of activated Val-AMP. The other activity is designated 'posttran…	isoleucyl-tRNA aminoacylation [GO:0006428]	cytoplasm [GO:0005737]	aminoacyl-tRNA editing activity [GO:0002161]; ATP binding [GO:0005524]; isoleucine-tRNA ligase activity [GO:0004822]; tRNA binding [GO:0000049]; zinc ion binding [GO:0008270]	GO:0000049; GO:0002161; GO:0004822; GO:0005524; GO:0005737; GO:0006428; GO:0008270
CD630_11250	TGQNYSKSDMQVVTDK	277.79	6	S	Q18AY4	159	Q18AY4	Q18AY4	>tr|Q18AY4|Q18AY4_CLOD6 Nitroreductase-family protein OS=Clostridium difficile (strain 630) GN=CD630_11250 PE=4 SV=1	0.999964	NaN	155.76	275.22	NaN	131.26	231.5		81.226	277.79	Nitroreductase-family protein	CD630_11250					oxidoreductase activity [GO:0016491]	GO:0016491
CD630_18140	EIQKDYSDIYATWR	156	7	S	Q187C3	102	Q187C3	Q187C3	>tr|Q187C3|Q187C3_CLOD6 Putative phosphoglycerate mutase OS=Clostridium difficile (strain 630) GN=CD630_18140 PE=4 SV=1	0.999996	116.06	156		102.08	109.67		127.83	155.1		Putative phosphoglycerate mutase	CD630_18140					catalytic activity [GO:0003824]	GO:0003824
CD630_32240	YAPIAASNGILVVDNSSQWR	171.29	16	S	Q17ZW9	98	Q17ZW9	Q17ZW9	>tr|Q17ZW9|Q17ZW9_CLOD6 Aspartate-semialdehyde dehydrogenase OS=Clostridium difficile (strain 630) GN=asd PE=3 SV=1	0.928964	119.34	157.66	171.29	137.38	161.58	151.84	109.68	147.78	166.83	Aspartate-semialdehyde dehydrogenase (ASA dehydrogenase) (ASADH) (EC 1.2.1.11) (Aspartate-beta-semialdehyde dehydrogenase)	asd CD630_32240	asd	FUNCTION: Catalyzes the NADPH-dependent formation of L-aspartate-semialdehyde (L-ASA) by the reductive dephosphorylation of L-aspartyl-4-phosphate. {ECO:0000256|HAMAP-Rule:MF_02121}.	'de novo' L-methionine biosynthetic process [GO:0071266]; diaminopimelate biosynthetic process [GO:0019877]; isoleucine biosynthetic process [GO:0009097]; lysine biosynthetic process via diaminopimelate [GO:0009089]; threonine biosynthetic process [GO:0009088]		aspartate-semialdehyde dehydrogenase activity [GO:0004073]; NAD binding [GO:0051287]; NADP binding [GO:0050661]; protein dimerization activity [GO:0046983]	GO:0004073; GO:0009088; GO:0009089; GO:0009097; GO:0019877; GO:0046983; GO:0050661; GO:0051287; GO:0071266
CD630_13090	QQIVRDEMLKSTQR	168.42	11	S	Q18BH4	425	Q18BH4	Q18BH4	>sp|Q18BH4|IF2_CLOD6 Translation initiation factor IF-2 OS=Clostridium difficile (strain 630) GN=infB PE=3 SV=1	0.5		158.17			168.42	NaN			165.16	Translation initiation factor IF-2	infB CD630_13090	infB	FUNCTION: One of the essential components for the initiation of protein synthesis. Protects formylmethionyl-tRNA from spontaneous hydrolysis and promotes its binding to the 30S ribosomal subunits. Also involved in the hydrolysis of GTP during the formation of the 70S ribosomal complex. {ECO:0000255|HAMAP-Rule:MF_00100}.		cytoplasm [GO:0005737]	GTPase activity [GO:0003924]; GTP binding [GO:0005525]; translation initiation factor activity [GO:0003743]	GO:0003743; GO:0003924; GO:0005525; GO:0005737
CD630_09580	GIDLQHVMQETSFIK	170.98	12	S	Q183Z2	62	Q183Z2	Q183Z2	>tr|Q183Z2|Q183Z2_CLOD6 Putative phage protein OS=Clostridium difficile (strain 630) GN=CD630_09580 PE=4 SV=1	0.973787	64.705	158.92	157.42	NaN	163.53	86.453	70.837	100.39	170.98	Putative phage protein	CD630_09580 CD630_29060
CD630_26680	INDTNNEIIDIIK	266.27	4	T	Q183A3	225	Q183A3	Q183A3	>tr|Q183A3|Q183A3_CLOD6 Transcription antiterminator, licT family OS=Clostridium difficile (strain 630) GN=CD630_26680 PE=4 SV=1	1	44.391	158.98	187.78		142.94	266.27	NaN	NaN	154.75	Transcription antiterminator, licT family	CD630_26680			regulation of transcription, DNA-templated [GO:0006355]		RNA binding [GO:0003723]	GO:0003723; GO:0006355
CD630_17790	TLGLNTFNKPSFACLASR	201.61	11	S	Q186Y8	172	Q186Y8	Q186Y8	>tr|Q186Y8|Q186Y8_CLOD6 Uncharacterized protein OS=Clostridium difficile (strain 630) GN=CD630_17790 PE=4 SV=1	0.999625	79.69	159.46	186.63	158.37	134.66	144.5	135.54	NaN	201.61	ATP_bind_3 domain-containing protein	CD630_17790					sulfurtransferase activity [GO:0016783]	GO:0016783
CD630_00630	IVEMANIPSREVLIAK	177.08	9	S	Q18CE8	132	Q18CE8	Q18CE8	>sp|Q18CE8|RL10_CLOD6 50S ribosomal protein L10 OS=Clostridium difficile (strain 630) GN=rplJ PE=3 SV=1	1	82.877	160.02	167.51	130.36	135.38	141.31	115.42		177.08	50S ribosomal protein L10	rplJ CD630_00630	rplJ	FUNCTION: Forms part of the ribosomal stalk, playing a central role in the interaction of the ribosome with GTP-bound translation factors. {ECO:0000255|HAMAP-Rule:MF_00362}.	translation [GO:0006412]	large ribosomal subunit [GO:0015934]	large ribosomal subunit rRNA binding [GO:0070180]; structural constituent of ribosome [GO:0003735]	GO:0003735; GO:0006412; GO:0015934; GO:0070180
CD630_25780	AVSNSTMTNIGSIIGSVHYFSPEQAK	172.98	5	S	Q182R7	162	Q182R7	Q182R7	>tr|Q182R7|Q182R7_CLOD6 Putative serine/threonine-protein kinase and phosphatase OS=Clostridium difficile (strain 630) GN=CD630_25780 PE=4 SV=1	0.905968	75.539	160.12	171.29	159.98	166.91	153.1	154.1	159.98	172.98	Non-specific serine/threonine protein kinase (EC 2.7.11.1)	stk CD630_25780	stk			integral component of membrane [GO:0016021]	ATP binding [GO:0005524]; protein serine kinase activity [GO:0106310]; protein threonine kinase activity [GO:0106311]	GO:0005524; GO:0016021; GO:0106310; GO:0106311
CD630_12790	LRSMSPLYDDAK	246.79	3	S	Q18BE4	382	Q18BE4	Q18BE4	>tr|Q18BE4|Q18BE4_CLOD6 Cysteine desulfurase OS=Clostridium difficile (strain 630) GN=iscS2 PE=3 SV=1	0.999965	75.143	160.81	246.79	103.13	145.82	218.03	110.56	143.99	231.21	Cysteine desulfurase IscS (EC 2.8.1.7)	iscS2 iscS CD630_12790	iscS2	FUNCTION: Master enzyme that delivers sulfur to a number of partners involved in Fe-S cluster assembly, tRNA modification or cofactor biosynthesis. Catalyzes the removal of elemental sulfur atoms from cysteine to produce alanine. Functions as a sulfur delivery protein for Fe-S cluster synthesis onto IscU, an Fe-S scaffold assembly protein, as well as other S acceptor proteins. {ECO:0000256|HAMAP-…	[2Fe-2S] cluster assembly [GO:0044571]; cellular amino acid metabolic process [GO:0006520]	cytoplasm [GO:0005737]	2 iron, 2 sulfur cluster binding [GO:0051537]; cysteine desulfurase activity [GO:0031071]; metal ion binding [GO:0046872]; pyridoxal phosphate binding [GO:0030170]	GO:0005737; GO:0006520; GO:0030170; GO:0031071; GO:0044571; GO:0046872; GO:0051537
CD630_02310	AGLFSILNTANSGMNAHQK	161.47	5	S	Q18CW5	6	Q18CW5	Q18CW5	>tr|Q18CW5|Q18CW5_CLOD6 Flagellar hook-associated protein FlgK (Or HAP1) OS=Clostridium difficile (strain 630) GN=flgK PE=4 SV=1	1		161.47		137.39	133.98		118.44			Flagellar hook-associated protein 1 (HAP1)	flgK CD630_02310	flgK		bacterial-type flagellum assembly [GO:0044780]	bacterial-type flagellum hook [GO:0009424]; extracellular region [GO:0005576]	structural molecule activity [GO:0005198]	GO:0005198; GO:0005576; GO:0009424; GO:0044780
CD630_31370	ENIISLVHCATR	195.09	5	S	Q184X5	22	Q184X5	Q184X5	>tr|Q184X5|Q184X5_CLOD6 PTS system, beta-glucoside-specific IIABC component OS=Clostridium difficile (strain 630) GN=bglF PE=4 SV=1	1	116	161.59	195.09	128.06	166.62	192.65	145.94	130.29	168.81	PTS system, beta-glucoside-specific IIABC component, bglF5 (EC 2.7.1.69)	bglF5 CD630_31370	bglF5		phosphoenolpyruvate-dependent sugar phosphotransferase system [GO:0009401]	integral component of membrane [GO:0016021]; plasma membrane [GO:0005886]	D-glucosamine PTS permease activity [GO:0103111]; kinase activity [GO:0016301]; protein-N(PI)-phosphohistidine-sugar phosphotransferase activity [GO:0008982]	GO:0005886; GO:0008982; GO:0009401; GO:0016021; GO:0016301; GO:0103111
CD630_24620	IITELIPVIDSMER	170.16	11	S	Q182F1	116	Q182F1	Q182F1	>sp|Q182F1|GRPE_CLOD6 Protein GrpE OS=Clostridium difficile (strain 630) GN=grpE PE=3 SV=1	1	94.203	161.99	170.16	105.9	167.28	145.91	74.618	146.3	107.51	Protein GrpE (HSP-70 cofactor)	grpE CD630_24620	grpE	FUNCTION: Participates actively in the response to hyperosmotic and heat shock by preventing the aggregation of stress-denatured proteins, in association with DnaK and GrpE. It is the nucleotide exchange factor for DnaK and may function as a thermosensor. Unfolded proteins bind initially to DnaJ; upon interaction with the DnaJ-bound protein, DnaK hydrolyzes its bound ATP, resulting in the formati…	protein folding [GO:0006457]	cytoplasm [GO:0005737]	adenyl-nucleotide exchange factor activity [GO:0000774]; chaperone binding [GO:0051087]; protein homodimerization activity [GO:0042803]	GO:0000774; GO:0005737; GO:0006457; GO:0042803; GO:0051087
CD630_27560	NASGLHARPAGMFVK	184.27	3	S	Q183J2	11	Q183J2	Q183J2	>tr|Q183J2|Q183J2_CLOD6 PTS system, HPr protein OS=Clostridium difficile (strain 630) GN=ptsH PE=4 SV=1	1	122.19	162.47	184.27	122.69	138.66	166.56	162.49	169.06	152.24	PTS system, HPr protein	ptsH CD630_27560	ptsH
CD630_00790	STDKNAQLVAENIALAIERR	214.71	2	T	Q18CG5	110	Q18CG5	Q18CG5	>sp|Q18CG5|RS3_CLOD6 30S ribosomal protein S3 OS=Clostridium difficile (strain 630) GN=rpsC PE=3 SV=1	0.807387	87.468	163.15	214.71		141.15	201.58	73.461	60.8	211.68	30S ribosomal protein S3	rpsC CD630_00790	rpsC	FUNCTION: Binds the lower part of the 30S subunit head. Binds mRNA in the 70S ribosome, positioning it for translation. {ECO:0000255|HAMAP-Rule:MF_01309}.	translation [GO:0006412]	ribosome [GO:0005840]	mRNA binding [GO:0003729]; rRNA binding [GO:0019843]; structural constituent of ribosome [GO:0003735]	GO:0003729; GO:0003735; GO:0005840; GO:0006412; GO:0019843
CD630_08070	SQFIVTLIK	189.81	1	S	Q18A06	61	Q18A06	Q18A06	>tr|Q18A06|Q18A06_CLOD6 Uncharacterized protein OS=Clostridium difficile (strain 630) GN=CD630_08070 PE=4 SV=1	1	125.98	163.18	176.21	126.07	180.88	189.81	149.97	164.01	189.45	Uncharacterized protein	CD630_08070
CD630_13570	FFEANKSSFSKPESATAK	189.09	7	S	Q18BM5	108	Q18BM5	Q18BM5	>tr|Q18BM5|Q18BM5_CLOD6 Putative peptidyl-prolyl isomerase OS=Clostridium difficile (strain 630) GN=CD630_13570 PE=4 SV=1	0.996408	77.576	163.18	189.09	94.384	187.76	184.95	113.89	103.92	184.2	Peptidylprolyl isomerase (EC 5.2.1.8)	CD630_13570					peptidyl-prolyl cis-trans isomerase activity [GO:0003755]	GO:0003755
CD630_07590	DTNGALASLSSVAK	176.68	10	S	Q189V5	637	Q189V5	Q189V5	>tr|Q189V5|Q189V5_CLOD6 Formate acetyltransferase (Pyruvate formate-lyase) OS=Clostridium difficile (strain 630) GN=plfB PE=3 SV=1	0.820034	161.35	163.45	176.68	151.63	154.31	138.23	128.1		149.24	Formate acetyltransferase (EC 2.3.1.54) (Pyruvate formate-lyase)	plfB CD630_07590	plfB		glucose metabolic process [GO:0006006]	cytoplasm [GO:0005737]	formate C-acetyltransferase activity [GO:0008861]; lyase activity [GO:0016829]	GO:0005737; GO:0006006; GO:0008861; GO:0016829
CD630_27730	DYLDDGLTKNILSK	181.63	8	T	Q183K8	217	Q183K8	Q183K8	>tr|Q183K8|Q183K8_CLOD6 Putative glycosyl transferase, family 2 OS=Clostridium difficile (strain 630) GN=CD630_27730 PE=4 SV=1	1	112.44	163.53	83.393	105.91	181.63	77.221	126.8		101.24	Putative glycosyl transferase, family 2	CD630_27730					transferase activity [GO:0016740]	GO:0016740
CD630_01770	VIVNNDISKSELLK	189.84	10	S	Q18CS1	50	Q18CS1	Q18CS1	>tr|Q18CS1|Q18CS1_CLOD6 Cyclopropane-fatty-acyl-phospholipid synthase OS=Clostridium difficile (strain 630) GN=cfa PE=4 SV=1	0.997587	57.525	165.17	189.84	69.289	141.22	93.226	61.096		166.6	Cyclopropane-fatty-acyl-phospholipid synthase (EC 2.1.1.79)	cfa CD630_01770	cfa		lipid biosynthetic process [GO:0008610]; methylation [GO:0032259]		cyclopropane-fatty-acyl-phospholipid synthase activity [GO:0008825]	GO:0008610; GO:0008825; GO:0032259
CD630_24610	SMAYDNTTLGR	168.89	8	T	Q182E8	425	Q182E8	Q182E8	>sp|Q182E8|DNAK_CLOD6 Chaperone protein DnaK OS=Clostridium difficile (strain 630) GN=dnaK PE=3 SV=1	0.986447	121.45	165.51	157.86	105.99	151.99	141.07	111.83	NaN	168.89	Chaperone protein DnaK (HSP70) (Heat shock 70 kDa protein) (Heat shock protein 70)	dnaK CD630_24610	dnaK	FUNCTION: Acts as a chaperone. {ECO:0000255|HAMAP-Rule:MF_00332}.	protein folding [GO:0006457]		ATP binding [GO:0005524]; unfolded protein binding [GO:0051082]	GO:0005524; GO:0006457; GO:0051082
CD630_23900	DFLSNIHDDSLR	224.06	10	S	Q181X6	92	Q181X6	Q181X6	>tr|Q181X6|Q181X6_CLOD6 Transcriptional regulator, beta-lactams repressor OS=Clostridium difficile (strain 630) GN=CD630_23900 PE=4 SV=1	1	106.6	167.28	210.2	83.751	195.38	224.06			221.31	Transcriptional regulator, beta-lactams repressor	CD630_23900			negative regulation of transcription, DNA-templated [GO:0045892]		DNA binding [GO:0003677]	GO:0003677; GO:0045892
CD630_01190	YGADCGVVISASHNPVEYNGIK	202.33	12	S	Q18CL0	100	Q18CL0	Q18CL0	>sp|Q18CL0|GLMM_CLOD6 Phosphoglucosamine mutase OS=Clostridium difficile (strain 630) GN=glmM PE=3 SV=2	0.999849	157.68	168.98	202.33	92.258	142.85	126.28	78.758	182.91	185.89	Phosphoglucosamine mutase (EC 5.4.2.10)	glmM CD630_01190	glmM	FUNCTION: Catalyzes the conversion of glucosamine-6-phosphate to glucosamine-1-phosphate. {ECO:0000255|HAMAP-Rule:MF_01554}.	carbohydrate metabolic process [GO:0005975]		magnesium ion binding [GO:0000287]; phosphoglucosamine mutase activity [GO:0008966]	GO:0000287; GO:0005975; GO:0008966
CD630_12800	MHCSVLAEQAVK	199.15	4	S	Q18BE3	104	Q18BE3	Q18BE3	>tr|Q18BE3|Q18BE3_CLOD6 Putative NifU-like protein OS=Clostridium difficile (strain 630) GN=CD630_12800 PE=4 SV=1	1	93.237	169.02	185.74	65.038	58.079	199.15	61.657		173.51	Fe-s iron-sulfur cluster assembly protein, nifu family	CD630_12800			iron-sulfur cluster assembly [GO:0016226]		iron ion binding [GO:0005506]; iron-sulfur cluster binding [GO:0051536]	GO:0005506; GO:0016226; GO:0051536
CD630_18850	SFLMLGQSNMAGR	169.15	8	S	Q187J6	11	Q187J6	Q187J6	>tr|Q187J6|Q187J6_CLOD6 Putative acetylesterase OS=Clostridium difficile (strain 630) GN=CD630_18850 PE=4 SV=1	1	115.38	169.15	158.91	56.746	115.8	133.16	153.41	76.341	117.13	Putative acetylesterase	CD630_18850					hydrolase activity [GO:0016787]	GO:0016787
CD630_13240	SAIDMMTDEVDDTTINKKPGFFK	169.26	13	T	Q18BI9	217	Q18BI9	Q18BI9	>tr|Q18BI9|Q18BI9_CLOD6 DNA FtsK/SpoIIIE translocase OS=Clostridium difficile (strain 630) GN=ftsK PE=4 SV=1	0.826689	49.094	169.26	116.24	64.16	122.53	NaN	NaN	NaN	87.739	DNA FtsK/SpoIIIE translocase	ftsK CD630_13240	ftsK		chromosome segregation [GO:0007059]	integral component of membrane [GO:0016021]; plasma membrane [GO:0005886]	ATP binding [GO:0005524]; DNA binding [GO:0003677]	GO:0003677; GO:0005524; GO:0005886; GO:0007059; GO:0016021
CD630_07590	EQQLDVINRTFHGK	183.74	10	T	Q189V5	737	Q189V5	Q189V5	>tr|Q189V5|Q189V5_CLOD6 Formate acetyltransferase (Pyruvate formate-lyase) OS=Clostridium difficile (strain 630) GN=plfB PE=3 SV=1	1	92.439	170.09	168.69	183.74	139.46	167.14	166.77	127.61	152.94	Formate acetyltransferase (EC 2.3.1.54) (Pyruvate formate-lyase)	plfB CD630_07590	plfB		glucose metabolic process [GO:0006006]	cytoplasm [GO:0005737]	formate C-acetyltransferase activity [GO:0008861]; lyase activity [GO:0016829]	GO:0005737; GO:0006006; GO:0008861; GO:0016829
CD630_31370	ENIISLVHCATRLR	200.94	11	T	Q184X5	28	Q184X5	Q184X5	>tr|Q184X5|Q184X5_CLOD6 PTS system, beta-glucoside-specific IIABC component OS=Clostridium difficile (strain 630) GN=bglF PE=4 SV=1	1	128.79	171.29	176.69	135.09	146.81	200.94	132.79	142.26	193.07	PTS system, beta-glucoside-specific IIABC component, bglF5 (EC 2.7.1.69)	bglF5 CD630_31370	bglF5		phosphoenolpyruvate-dependent sugar phosphotransferase system [GO:0009401]	integral component of membrane [GO:0016021]; plasma membrane [GO:0005886]	D-glucosamine PTS permease activity [GO:0103111]; kinase activity [GO:0016301]; protein-N(PI)-phosphohistidine-sugar phosphotransferase activity [GO:0008982]	GO:0005886; GO:0008982; GO:0009401; GO:0016021; GO:0016301; GO:0103111
CD630_22170	ELNSVLNLLHK	196.84	4	S	Q186A6	245	Q186A6	Q186A6	>sp|Q186A6|AROD_CLOD6 3-dehydroquinate dehydratase OS=Clostridium difficile (strain 630) GN=aroD PE=1 SV=2	1	50.897	172.85	135.81		154.23	95.183		NaN	196.84	3-dehydroquinate dehydratase (3-dehydroquinase) (EC 4.2.1.10) (Type I DHQase) (Type I dehydroquinase) (DHQ1)	aroD CD630_22170	aroD	FUNCTION: Involved in the third step of the chorismate pathway, which leads to the biosynthesis of aromatic amino acids. Catalyzes the cis-dehydration of 3-dehydroquinate (DHQ) and introduces the first double bond of the aromatic ring to yield 3-dehydroshikimate. The reaction involves the formation of an imine intermediate between the keto group of 3-dehydroquinate and the epsylon-amino group of …	3,4-dihydroxybenzoate biosynthetic process [GO:0046279]; aromatic amino acid family biosynthetic process [GO:0009073]; cellular amino acid biosynthetic process [GO:0008652]; chorismate biosynthetic process [GO:0009423]		3-dehydroquinate dehydratase activity [GO:0003855]	GO:0003855; GO:0008652; GO:0009073; GO:0009423; GO:0046279
CD630_02390	VNTNVSALIANNQMGR	173.21	3	T	Q18CX7	5	Q18CX7	Q18CX7	>tr|Q18CX7|Q18CX7_CLOD6 Flagellin C OS=Clostridium difficile (strain 630) GN=fliC PE=4 SV=1	1	92.897	173.21	144.33	147.64	171.04	171.33	159.18	44.238	128.05	Flagellin	fliC CD630_02390	fliC	FUNCTION: Flagellin is the subunit protein which polymerizes to form the filaments of bacterial flagella. {ECO:0000256|RuleBase:RU362073}.	bacterial-type flagellum-dependent cell motility [GO:0071973]	bacterial-type flagellum [GO:0009288]; extracellular region [GO:0005576]	structural molecule activity [GO:0005198]	GO:0005198; GO:0005576; GO:0009288; GO:0071973
CD630_17080	YGEASNLIHNVSDLIGLR	185.71	12	S	Q186R6	82	Q186R6	Q186R6	>tr|Q186R6|Q186R6_CLOD6 Uncharacterized protein OS=Clostridium difficile (strain 630) GN=CD630_17080 PE=4 SV=1	1	46.273	175.46	185.71	NaN	127.53	137.52	62.082	114.74	143.32	Rela/spot domain protein	CD630_17080			guanosine tetraphosphate biosynthetic process [GO:0015970]			GO:0015970
CD630_30890	NLKLSHGNFSYMAK	237.3	5	S	Q184S5	385	Q184S5	Q184S5	>tr|Q184S5|Q184S5_CLOD6 PTS system, glucose-like IIBC component OS=Clostridium difficile (strain 630) GN=CD630_30890 PE=4 SV=1	1	97.095	175.8	237.3	133.52	145.43	204.71	128.59	95.409	196.3	PTS system, glucose-like IIBC component (EC 2.7.1.69)	CD630_30890			phosphoenolpyruvate-dependent sugar phosphotransferase system [GO:0009401]	integral component of membrane [GO:0016021]; plasma membrane [GO:0005886]	D-glucosamine PTS permease activity [GO:0103111]; kinase activity [GO:0016301]; protein-N(PI)-phosphohistidine-sugar phosphotransferase activity [GO:0008982]	GO:0005886; GO:0008982; GO:0009401; GO:0016021; GO:0016301; GO:0103111
CD630_01160	GGPGLGSIQPSQADYFMSTR	198.1	7	S	Q18CK8	113	Q18CK8	Q18CK8	>tr|Q18CK8|Q18CK8_CLOD6 Putative ferredoxin/flavodoxin oxidoreductase,alpha subunit OS=Clostridium difficile (strain 630) GN=CD630_01160 PE=4 SV=1	1	158.78	175.86	186.92	174.55	198.1	174.01	185.41	173.55	148.29	Putative ferredoxin/flavodoxin oxidoreductase,alpha subunit (EC 1.2.7.-)	CD630_01160					oxidoreductase activity [GO:0016491]	GO:0016491
CD630_13090	QQIVRDEMLKSTQR	176.17	12	T	Q18BH4	426	Q18BH4	Q18BH4	>sp|Q18BH4|IF2_CLOD6 Translation initiation factor IF-2 OS=Clostridium difficile (strain 630) GN=infB PE=3 SV=1	0.848788	154.46	176.17	162.59	139.88	168.42	94.203	132.64		166.48	Translation initiation factor IF-2	infB CD630_13090	infB	FUNCTION: One of the essential components for the initiation of protein synthesis. Protects formylmethionyl-tRNA from spontaneous hydrolysis and promotes its binding to the 30S ribosomal subunits. Also involved in the hydrolysis of GTP during the formation of the 70S ribosomal complex. {ECO:0000255|HAMAP-Rule:MF_00100}.		cytoplasm [GO:0005737]	GTPase activity [GO:0003924]; GTP binding [GO:0005525]; translation initiation factor activity [GO:0003743]	GO:0003743; GO:0003924; GO:0005525; GO:0005737
CD630_13240	VDIAKPNLNIEKTQPMSIVAEPVNEDYSNYK	194.29	13	T	Q18BI9	318	Q18BI9	Q18BI9	>tr|Q18BI9|Q18BI9_CLOD6 DNA FtsK/SpoIIIE translocase OS=Clostridium difficile (strain 630) GN=ftsK PE=4 SV=1	0.99992	130.19	176.27	194.29	154.73	122.96	127.47	158.37	119.06	143.88	DNA FtsK/SpoIIIE translocase	ftsK CD630_13240	ftsK		chromosome segregation [GO:0007059]	integral component of membrane [GO:0016021]; plasma membrane [GO:0005886]	ATP binding [GO:0005524]; DNA binding [GO:0003677]	GO:0003677; GO:0005524; GO:0005886; GO:0007059; GO:0016021
CD630_08250	KEGYNQIAAIFEETANNEKEHAK	180.44	4	Y	Q18A24	38	Q18A24	Q18A24	>tr|Q18A24|Q18A24_CLOD6 Rubrerythrin OS=Clostridium difficile (strain 630) GN=rbr PE=4 SV=1	1	NaN	180.44	171.84		96.708	115.87			174.01	Rubrerythrin	rbr CD630_08250	rbr				iron ion binding [GO:0005506]; oxidoreductase activity [GO:0016491]	GO:0005506; GO:0016491
CD630_01870	IIIAEDVVTTGKSTMETKR	222.62	13	S	Q18CS5	122	Q18CS5	Q18CS5	>sp|Q18CS5|PYRE_CLOD6 Orotate phosphoribosyltransferase OS=Clostridium difficile (strain 630) GN=pyrE PE=3 SV=1	0.921587	105.61	180.66	222.62	115.36	157.63	170.32	175.28	161.51	181.65	Orotate phosphoribosyltransferase (OPRT) (OPRTase) (EC 2.4.2.10)	pyrE CD630_01870	pyrE	FUNCTION: Catalyzes the transfer of a ribosyl phosphate group from 5-phosphoribose 1-diphosphate to orotate, leading to the formation of orotidine monophosphate (OMP). {ECO:0000255|HAMAP-Rule:MF_01208}.	'de novo' UMP biosynthetic process [GO:0044205]; nucleoside metabolic process [GO:0009116]; pyrimidine nucleobase biosynthetic process [GO:0019856]		magnesium ion binding [GO:0000287]; orotate phosphoribosyltransferase activity [GO:0004588]	GO:0000287; GO:0004588; GO:0009116; GO:0019856; GO:0044205
CD630_04010	MNDIKDLSSYK	227.34	8	S	Q188I8	8	Q188I8	Q188I8	>tr|Q188I8|Q188I8_CLOD6 Alpha-subunit of electron transfer flavoprotein OS=Clostridium difficile (strain 630) GN=etfA1 PE=4 SV=1	0.918281	68.044	180.85	227.34	103.14	150.12	149.3	115.06	112.82	202.92	Alpha-subunit of electron transfer flavoprotein	etfA1 CD630_04010	etfA1				electron transfer activity [GO:0009055]; flavin adenine dinucleotide binding [GO:0050660]	GO:0009055; GO:0050660
CD630_13070	IEGIMTQSEQIPFENYK	181.6	8	S	Q18BH2	166	Q18BH2	Q18BH2	>tr|Q18BH2|Q18BH2_CLOD6 Transcription elongation protein OS=Clostridium difficile (strain 630) GN=nusA PE=4 SV=1	0.999932	67.396	181.6	154.55	103.9	136.61	153.25			176.09	Transcription termination/antitermination protein NusA	nusA CD630_13070	nusA	FUNCTION: Participates in both transcription termination and antitermination. {ECO:0000256|HAMAP-Rule:MF_00945}.	DNA-templated transcription, termination [GO:0006353]; transcription antitermination [GO:0031564]	cytoplasm [GO:0005737]	DNA-binding transcription factor activity [GO:0003700]; RNA binding [GO:0003723]	GO:0003700; GO:0003723; GO:0005737; GO:0006353; GO:0031564
CD630_01930	KVEAEEKTASGIVLPGAAK	181.81	8	T	Q18CT6	21	Q18CT6	Q18CT6	>sp|Q18CT6|CH10_CLOD6 10 kDa chaperonin OS=Clostridium difficile (strain 630) GN=groS PE=3 SV=1	0.997387	89.297	181.81	NaN	75.539	109.84	NaN	90.912		NaN	Co-chaperonin GroES (10 kDa chaperonin) (Chaperonin-10) (Cpn10)	groES groS CD630_01930	groES	FUNCTION: Together with the chaperonin GroEL, plays an essential role in assisting protein folding. The GroEL-GroES system forms a nano-cage that allows encapsulation of the non-native substrate proteins and provides a physical environment optimized to promote and accelerate protein folding. GroES binds to the apical surface of the GroEL ring, thereby capping the opening of the GroEL channel. {EC…	protein folding [GO:0006457]	cytoplasm [GO:0005737]	ATP binding [GO:0005524]	GO:0005524; GO:0005737; GO:0006457
CD630_22610	YCGESFSSKLAR	195.23	8	S	Q185D0	172	Q185D0	Q185D0	>tr|Q185D0|Q185D0_CLOD6 Putative peptidase, M24 family OS=Clostridium difficile (strain 630) GN=CD630_22610 PE=4 SV=1	0.969309	138.55	184.44	195.23	149.3	171.81	176.23	129.77	137.73	177.88	Putative peptidase, M24 family	CD630_22610					metalloaminopeptidase activity [GO:0070006]	GO:0070006
CD630_02390	VNTNVSALIANNQMGR	206.81	6	S	Q18CX7	8	Q18CX7	Q18CX7	>tr|Q18CX7|Q18CX7_CLOD6 Flagellin C OS=Clostridium difficile (strain 630) GN=fliC PE=4 SV=1	1	122.44	185.33	179.46	182.31	202.35	156.13	206.81	161.99	169.25	Flagellin	fliC CD630_02390	fliC	FUNCTION: Flagellin is the subunit protein which polymerizes to form the filaments of bacterial flagella. {ECO:0000256|RuleBase:RU362073}.	bacterial-type flagellum-dependent cell motility [GO:0071973]	bacterial-type flagellum [GO:0009288]; extracellular region [GO:0005576]	structural molecule activity [GO:0005198]	GO:0005198; GO:0005576; GO:0009288; GO:0071973
CD630_03950	GPLKDKPGFDYTAYFAR	185.45	12	T	Q188I3	143	Q188I3	Q188I3	>tr|Q188I3|Q188I3_CLOD6 Isocaprenoyl-CoA:2-hydroxyisocaproate CoA-transferase OS=Clostridium difficile (strain 630) GN=hadA PE=4 SV=1	1	101.04	185.45	157.3	82.349	133.41	88.427	98.641	108.25	144.17	Isocaprenoyl-CoA:2-hydroxyisocaproate CoA-transferase (EC 2.8.3.-)	hadA CD630_03950	hadA				CoA-transferase activity [GO:0008410]	GO:0008410
CD630_12230	EMSQGKDTTTGHWEMTGIIVDKPFK	211.63	3	S	Q18B86	78	Q18B86	Q18B86	>sp|Q18B86|DEOB_CLOD6 Phosphopentomutase OS=Clostridium difficile (strain 630) GN=deoB PE=3 SV=1	0.994945	187.43	187.55	211.63	141.64	159.89	136.86	207.99	110.25	178.94	Phosphopentomutase (EC 5.4.2.7) (Phosphodeoxyribomutase)	deoB CD630_12230	deoB	FUNCTION: Phosphotransfer between the C1 and C5 carbon atoms of pentose. {ECO:0000255|HAMAP-Rule:MF_00740}.	5-phosphoribose 1-diphosphate biosynthetic process [GO:0006015]; cellular metabolic compound salvage [GO:0043094]; deoxyribonucleotide catabolic process [GO:0009264]	cytoplasm [GO:0005737]	magnesium ion binding [GO:0000287]; manganese ion binding [GO:0030145]; phosphopentomutase activity [GO:0008973]	GO:0000287; GO:0005737; GO:0006015; GO:0008973; GO:0009264; GO:0030145; GO:0043094
CD630_00700	GITITSAATTASWKDHR	189.84	12	S	Q18CF4	71	Q18CF4	Q18CF4	>sp|Q18CF4|EFG_CLOD6 Elongation factor G OS=Clostridium difficile (strain 630) GN=fusA PE=3 SV=1	0.996617	126.02	189.84	188.44	132.76	132.67		140.56		157.01	Elongation factor G (EF-G)	fusA CD630_00700	fusA	FUNCTION: Catalyzes the GTP-dependent ribosomal translocation step during translation elongation. During this step, the ribosome changes from the pre-translocational (PRE) to the post-translocational (POST) state as the newly formed A-site-bound peptidyl-tRNA and P-site-bound deacylated tRNA move to the P and E sites, respectively. Catalyzes the coordinated movement of the two tRNA molecules, the…		cytoplasm [GO:0005737]	GTPase activity [GO:0003924]; GTP binding [GO:0005525]; translation elongation factor activity [GO:0003746]	GO:0003746; GO:0003924; GO:0005525; GO:0005737
CD630_27560	SIMGIMSLGLAQGEELK	212.85	1	S	Q183J2	45	Q183J2	Q183J2	>tr|Q183J2|Q183J2_CLOD6 PTS system, HPr protein OS=Clostridium difficile (strain 630) GN=ptsH PE=4 SV=1	1	212.85	192.25	177.02	186.15	152.64	120.9	191.78	178.54	159.75	PTS system, HPr protein	ptsH CD630_27560	ptsH
CD630_01710	ELSDIIGFTASQIR	205.98	11	S	Q18CR5	47	Q18CR5	Q18CR5	>sp|Q18CR5|REX_CLOD6 Redox-sensing transcriptional repressor rex OS=Clostridium difficile (strain 630) GN=rex PE=3 SV=1	0.998151	129.88	193.19	205.98	110.74	161.91	201.57	126.07	193.3	169.67	Redox-sensing transcriptional repressor Rex	rex CD630_01710	rex	FUNCTION: Modulates transcription in response to changes in cellular NADH/NAD(+) redox state. {ECO:0000255|HAMAP-Rule:MF_01131}.	negative regulation of transcription, DNA-templated [GO:0045892]; response to redox state [GO:0051775]	cytoplasm [GO:0005737]	DNA binding [GO:0003677]; DNA-binding transcription factor activity [GO:0003700]	GO:0003677; GO:0003700; GO:0005737; GO:0045892; GO:0051775
CD630_00630	KAIEIKSEVVSEIVEK	219.3	7	S	Q18CE8	9	Q18CE8	Q18CE8	>sp|Q18CE8|RL10_CLOD6 50S ribosomal protein L10 OS=Clostridium difficile (strain 630) GN=rplJ PE=3 SV=1	1	145.02	193.64	209.24	166.27	144.3	219.3	142.85	172.24	213.14	50S ribosomal protein L10	rplJ CD630_00630	rplJ	FUNCTION: Forms part of the ribosomal stalk, playing a central role in the interaction of the ribosome with GTP-bound translation factors. {ECO:0000255|HAMAP-Rule:MF_00362}.	translation [GO:0006412]	large ribosomal subunit [GO:0015934]	large ribosomal subunit rRNA binding [GO:0070180]; structural constituent of ribosome [GO:0003735]	GO:0003735; GO:0006412; GO:0015934; GO:0070180
CD630_00580	GITISTAHVEYETPNR	194.19	3	T	Q18CE4	63	Q18CE4	Q18CE4	>sp|Q18CE4|EFTU_CLOD6 Elongation factor Tu OS=Clostridium difficile (strain 630) GN=tuf1 PE=3 SV=1	0.996376		194.19	75.533		NaN	133.93	NaN		61.039	Elongation factor Tu (EF-Tu)	tuf1 tufA CD630_00580; tuf1 tufB CD630_00710	tuf1; tuf1	FUNCTION: This protein promotes the GTP-dependent binding of aminoacyl-tRNA to the A-site of ribosomes during protein biosynthesis. {ECO:0000255|HAMAP-Rule:MF_00118}.		cytoplasm [GO:0005737]	GTPase activity [GO:0003924]; GTP binding [GO:0005525]; translation elongation factor activity [GO:0003746]	GO:0003746; GO:0003924; GO:0005525; GO:0005737
CD630_30300	LDEHTIQVIIGTQVYSLRK	229.89	12	T	Q184L8	503	Q184L8	Q184L8	>tr|Q184L8|Q184L8_CLOD6 PTS system, glucose-like IIBC component OS=Clostridium difficile (strain 630) GN=CD630_30300 PE=4 SV=1	0.999997	128.67	194.43	189.51	113.42	145.04	176.65	120.33	147.41	229.89	PTS system, glucose-like IIBC component (EC 2.7.1.69)	CD630_30300			phosphoenolpyruvate-dependent sugar phosphotransferase system [GO:0009401]	integral component of membrane [GO:0016021]; plasma membrane [GO:0005886]	D-glucosamine PTS permease activity [GO:0103111]; kinase activity [GO:0016301]; protein-N(PI)-phosphohistidine-sugar phosphotransferase activity [GO:0008982]	GO:0005886; GO:0008982; GO:0009401; GO:0016021; GO:0016301; GO:0103111
CD630_27550	MVLGFLTDIGGRTSHTAIMSR	238.07	13	T	Q183J1	186	Q183J1	Q183J1	>tr|Q183J1|Q183J1_CLOD6 Phosphoenolpyruvate-protein phosphotransferase OS=Clostridium difficile (strain 630) GN=ptsI PE=3 SV=1	0.987251	202.97	194.82	236.64	190.33	187.72	208.89	202.44	238.07	218.87	Phosphoenolpyruvate-protein phosphotransferase (EC 2.7.3.9) (Phosphotransferase system, enzyme I)	ptsI CD630_27550	ptsI	FUNCTION: General (non sugar-specific) component of the phosphoenolpyruvate-dependent sugar phosphotransferase system (sugar PTS). This major carbohydrate active-transport system catalyzes the phosphorylation of incoming sugar substrates concomitantly with their translocation across the cell membrane. Enzyme I transfers the phosphoryl group from phosphoenolpyruvate (PEP) to the phosphoryl carrier…	phosphoenolpyruvate-dependent sugar phosphotransferase system [GO:0009401]	cytoplasm [GO:0005737]	kinase activity [GO:0016301]; metal ion binding [GO:0046872]; phosphoenolpyruvate-protein phosphotransferase activity [GO:0008965]	GO:0005737; GO:0008965; GO:0009401; GO:0016301; GO:0046872
CD630_27540	GLTDGLTGVVTR	196.97	7	T	Q183J0	360	Q183J0	Q183J0	>tr|Q183J0|Q183J0_CLOD6 Putative diguanylate kinase signaling protein OS=Clostridium difficile (strain 630) GN=CD630_27540 PE=4 SV=1	1	106.6	196.97	188.59	162.64	189.11	136.81	162.7	98.281	178.03	Putative diguanylate kinase signaling protein (EC 2.7.7.65)	CD630_27540				integral component of membrane [GO:0016021]; plasma membrane [GO:0005886]	diguanylate cyclase activity [GO:0052621]; kinase activity [GO:0016301]	GO:0005886; GO:0016021; GO:0016301; GO:0052621
CD630_02490	IGLEIANISSIASK	246.48	9	S	Q18CZ0	68	Q18CZ0	Q18CZ0	>tr|Q18CZ0|Q18CZ0_CLOD6 Flagellar motor switch protein FliG OS=Clostridium difficile (strain 630) GN=fliG PE=4 SV=1	0.905577	161.86	197.1	194.19	246.48	188.71	189.41	174.46	170.23	208.52	Flagellar motor switch protein FliG	fliG CD630_02490	fliG		bacterial-type flagellum-dependent cell motility [GO:0071973]; chemotaxis [GO:0006935]	bacterial-type flagellum basal body [GO:0009425]; plasma membrane [GO:0005886]	motor activity [GO:0003774]	GO:0003774; GO:0005886; GO:0006935; GO:0009425; GO:0071973
CD630_27800	CAMGIVITASHNPK	206.89	10	S	Q183L5	147	Q183L5	Q183L5	>tr|Q183L5|Q183L5_CLOD6 Alpha-phosphoglucomutase OS=Clostridium difficile (strain 630) GN=pgm PE=3 SV=1	0.999566	179.14	197.51	187.56	206.89	166.92	195.49	197.14	185.33	194.37	Alpha-phosphoglucomutase (EC 5.4.2.2)	pgmA CD630_27800	pgmA		carbohydrate metabolic process [GO:0005975]		magnesium ion binding [GO:0000287]; phosphoglucomutase activity [GO:0004614]	GO:0000287; GO:0004614; GO:0005975
CD630_25780	AVSNSTMTNIGSIIGSVHYFSPEQAK	227.2	6	T	Q182R7	163	Q182R7	Q182R7	>tr|Q182R7|Q182R7_CLOD6 Putative serine/threonine-protein kinase and phosphatase OS=Clostridium difficile (strain 630) GN=CD630_25780 PE=4 SV=1	0.99589	187.79	200.06	191.98	159.98	188.73	154.26	131.69	227.2	198.02	Non-specific serine/threonine protein kinase (EC 2.7.11.1)	stk CD630_25780	stk			integral component of membrane [GO:0016021]	ATP binding [GO:0005524]; protein serine kinase activity [GO:0106310]; protein threonine kinase activity [GO:0106311]	GO:0005524; GO:0016021; GO:0106310; GO:0106311
CD630_25780	AVSNSTMTNIGSIIGSVHYFSPEQAK	200.4	12	S	Q182R7	169	Q182R7	Q182R7	>tr|Q182R7|Q182R7_CLOD6 Putative serine/threonine-protein kinase and phosphatase OS=Clostridium difficile (strain 630) GN=CD630_25780 PE=4 SV=1	0.999997	78.079	200.4	160.07	113.35	127.14	88.395	110.29	149.72	182.07	Non-specific serine/threonine protein kinase (EC 2.7.11.1)	stk CD630_25780	stk			integral component of membrane [GO:0016021]	ATP binding [GO:0005524]; protein serine kinase activity [GO:0106310]; protein threonine kinase activity [GO:0106311]	GO:0005524; GO:0016021; GO:0106310; GO:0106311
CD630_12830	MEKDLDYTMKFEGIPEDR	225.39	8	T	Q18BE6	8	Q18BE6	Q18BE6	>sp|Q18BE6|Y1283_CLOD6 UPF0297 protein CD630_12830 OS=Clostridium difficile (strain 630) GN=CD630_12830 PE=3 SV=1	1	178.71	200.95	225.39	151.96	165.3	157.98	183.22	155.49	190.85	UPF0297 protein CD630_12830	CD630_12830
CD630_32560	FEEMIKSVEER	243.61	7	S	Q180A1	875	Q180A1	Q180A1	>tr|Q180A1|Q180A1_CLOD6 Valine--tRNA ligase OS=Clostridium difficile (strain 630) GN=valS PE=3 SV=1	1	141.13	202.03	208.49	173.37	193.8	221.37	180.62	100.45	243.61	Valine--tRNA ligase (EC 6.1.1.9) (Valyl-tRNA synthetase) (ValRS)	valS CD630_32560	valS	FUNCTION: Catalyzes the attachment of valine to tRNA(Val). As ValRS can inadvertently accommodate and process structurally similar amino acids such as threonine, to avoid such errors, it has a 'posttransfer' editing activity that hydrolyzes mischarged Thr-tRNA(Val) in a tRNA-dependent manner. {ECO:0000256|HAMAP-Rule:MF_02004}.	valyl-tRNA aminoacylation [GO:0006438]	cytoplasm [GO:0005737]	aminoacyl-tRNA editing activity [GO:0002161]; ATP binding [GO:0005524]; valine-tRNA ligase activity [GO:0004832]	GO:0002161; GO:0004832; GO:0005524; GO:0005737; GO:0006438
CD630_01700	LELFSDLNGYGYK	225.17	5	S	Q18CQ9	135	Q18CQ9	Q18CQ9	>tr|Q18CQ9|Q18CQ9_CLOD6 ABC-type transport system, ATP-binding protein OS=Clostridium difficile (strain 630) GN=CD630_01700 PE=3 SV=1	1	43.592	202.15	183.15	87.881	165.96	159.22	143.29	124.88	225.17	ABC-type transport system, ATP-binding protein	CD630_01700					ATPase-coupled transmembrane transporter activity [GO:0042626]; ATP binding [GO:0005524]; DNA binding [GO:0003677]	GO:0003677; GO:0005524; GO:0042626
CD630_04010	ITQDDIRTTVLETVK	202.86	8	T	Q188I8	200	Q188I8	Q188I8	>tr|Q188I8|Q188I8_CLOD6 Alpha-subunit of electron transfer flavoprotein OS=Clostridium difficile (strain 630) GN=etfA1 PE=4 SV=1	0.99296	130.01	202.86	183.24	129.51	146.18	155.49	131.98		163.62	Alpha-subunit of electron transfer flavoprotein	etfA1 CD630_04010	etfA1				electron transfer activity [GO:0009055]; flavin adenine dinucleotide binding [GO:0050660]	GO:0009055; GO:0050660
CD630_03950	TYDSGNTGVLVNTPVMFR	262.51	7	T	Q188I3	346	Q188I3	Q188I3	>tr|Q188I3|Q188I3_CLOD6 Isocaprenoyl-CoA:2-hydroxyisocaproate CoA-transferase OS=Clostridium difficile (strain 630) GN=hadA PE=4 SV=1	0.999997	152.13	203.75	262.51	223.82	227.66	242.36	133.94	150.91	205.33	Isocaprenoyl-CoA:2-hydroxyisocaproate CoA-transferase (EC 2.8.3.-)	hadA CD630_03950	hadA				CoA-transferase activity [GO:0008410]	GO:0008410
CD630_00801	SELFSLR	279.91	5	S	Q18CG9	27	Q18CG9	Q18CG9	>sp|Q18CG9|RL29_CLOD6 50S ribosomal protein L29 OS=Clostridium difficile (strain 630) GN=rpmC PE=3 SV=1	1	147.56	206.75	279.91	137.79	113.11	202.63	122.75	74.89	218.39	50S ribosomal protein L29	rpmC CD630_00801 CD0080A	rpmC		translation [GO:0006412]	ribosome [GO:0005840]	structural constituent of ribosome [GO:0003735]	GO:0003735; GO:0005840; GO:0006412
CD630_31380	RQLSGENTNVDTSLLDIIK	206.92	12	T	Q184X6	226	Q184X6	Q184X6	>tr|Q184X6|Q184X6_CLOD6 Transcription antiterminator, PTS operon regulator OS=Clostridium difficile (strain 630) GN=bglG PE=4 SV=1	0.949119	105.51	206.92	184.2	126.32	153.6	107.21	116.74	52.359	149.32	Transcription antiterminator, PTS operon regulator, bglG4	bglG4 CD630_31380	bglG4		regulation of transcription, DNA-templated [GO:0006355]		RNA binding [GO:0003723]	GO:0003723; GO:0006355
CD630_01200	TVVSSEHAFYLGR	246.85	4	S	Q18CK9	465	Q18CK9	Q18CK9	>tr|Q18CK9|Q18CK9_CLOD6 Glutamine--fructose-6-phosphate aminotransferase [isomerizing] OS=Clostridium difficile (strain 630) GN=glmS PE=3 SV=1	0.998738	131.86	209.53	246.85	199.33	168.78	181.75	138.01	115.83	199.33	Glutamine--fructose-6-phosphate aminotransferase [isomerizing] (EC 2.6.1.16) (D-fructose-6-phosphate amidotransferase) (GFAT) (Glucosamine-6-phosphate synthase) (Hexosephosphate aminotransferase) (L-glutamine--D-fructose-6-phosphate amidotransferase)	glmS CD630_01200	glmS	FUNCTION: Catalyzes the first step in hexosamine metabolism, converting fructose-6P into glucosamine-6P using glutamine as a nitrogen source. {ECO:0000256|HAMAP-Rule:MF_00164}.	carbohydrate derivative biosynthetic process [GO:1901137]; carbohydrate metabolic process [GO:0005975]; glutamine metabolic process [GO:0006541]	cytoplasm [GO:0005737]	carbohydrate derivative binding [GO:0097367]; glutamine-fructose-6-phosphate transaminase (isomerizing) activity [GO:0004360]	GO:0004360; GO:0005737; GO:0005975; GO:0006541; GO:0097367; GO:1901137
CD630_31710	EYPNTLINASGLDVGLPDGQMGNSEVGHTNIGAGR	249.23	24	S	Q181T7	62	Q181T7	Q181T7	>sp|Q181T7|GPMI_CLOD6 2,3-bisphosphoglycerate-independent phosphoglycerate mutase OS=Clostridium difficile (strain 630) GN=gpmI PE=3 SV=1	0.999991	154.4	210.07	232.24	185.42	235.29	166.76	188.36	151.24	249.23	2,3-bisphosphoglycerate-independent phosphoglycerate mutase (BPG-independent PGAM) (Phosphoglyceromutase) (iPGM) (EC 5.4.2.12)	gpmI CD630_31710	gpmI	FUNCTION: Catalyzes the interconversion of 2-phosphoglycerate and 3-phosphoglycerate. {ECO:0000255|HAMAP-Rule:MF_01038}.	glucose catabolic process [GO:0006007]; glycolytic process [GO:0006096]	cytoplasm [GO:0005737]	2,3-bisphosphoglycerate-independent phosphoglycerate mutase activity [GO:0046537]; manganese ion binding [GO:0030145]	GO:0005737; GO:0006007; GO:0006096; GO:0030145; GO:0046537
CD630_01790	SGKDVNVFEMAQSQVK	303.17	1	S	Q18CS0	2	Q18CS0	Q18CS0	>tr|Q18CS0|Q18CS0_CLOD6 Glutamate dehydrogenase OS=Clostridium difficile (strain 630) GN=gluD PE=3 SV=1	1	91.276	212.26	303.17	111.66	185.61	237.76	155.53		257.75	Glutamate dehydrogenase	gluD CD630_01790	gluD		cellular amino acid metabolic process [GO:0006520]		glutamate dehydrogenase (NAD+) activity [GO:0004352]; nucleotide binding [GO:0000166]	GO:0000166; GO:0004352; GO:0006520
CD630_13240	SAIDMMTDEVDDTTINKKPGFFK	223.97	14	T	Q18BI9	218	Q18BI9	Q18BI9	>tr|Q18BI9|Q18BI9_CLOD6 DNA FtsK/SpoIIIE translocase OS=Clostridium difficile (strain 630) GN=ftsK PE=4 SV=1	0.993715	142.4	214.08	193.81	186.13	195.3	162.47	129.27	223.97	130.57	DNA FtsK/SpoIIIE translocase	ftsK CD630_13240	ftsK		chromosome segregation [GO:0007059]	integral component of membrane [GO:0016021]; plasma membrane [GO:0005886]	ATP binding [GO:0005524]; DNA binding [GO:0003677]	GO:0003677; GO:0005524; GO:0005886; GO:0007059; GO:0016021
CD630_26830	APIKESGDIAGTPGVK	250.52	6	S	Q183B8	90	Q183B8	Q183B8	>tr|Q183B8|Q183B8_CLOD6 Phosphate propanoyltransferase OS=Clostridium difficile (strain 630) GN=CD630_26830 PE=3 SV=1	1	149.44	214.95	250.52	207.17	196.1	200.74	188.32	204.81	249.06	Phosphate propanoyltransferase (EC 2.3.1.222)	CD630_26830		FUNCTION: Involved in 1,2-propanediol (1,2-PD) degradation by catalyzing the conversion of propanoyl-CoA to propanoyl-phosphate. {ECO:0000256|ARBA:ARBA00002984, ECO:0000256|PIRNR:PIRNR010130}.	propanediol catabolic process [GO:0051144]		acyltransferase activity, transferring groups other than amino-acyl groups [GO:0016747]	GO:0016747; GO:0051144
CD630_21390	DAACMALATDKEDIASLLGETHK	274.99	16	S	Q185S9	112	Q185S9	Q185S9	>sp|Q185S9|EFTS_CLOD6 Elongation factor Ts OS=Clostridium difficile (strain 630) GN=tsf PE=3 SV=1	0.999966	143.92	219.27	234.48	199.46	213.37	271.72	150.11	164.35	274.99	Elongation factor Ts (EF-Ts)	tsf CD630_21390	tsf	FUNCTION: Associates with the EF-Tu.GDP complex and induces the exchange of GDP to GTP. It remains bound to the aminoacyl-tRNA.EF-Tu.GTP complex up to the GTP hydrolysis stage on the ribosome. {ECO:0000255|HAMAP-Rule:MF_00050}.		cytoplasm [GO:0005737]	translation elongation factor activity [GO:0003746]	GO:0003746; GO:0005737
CD630_00580	GITISTAHVEYETPNR	238.88	5	S	Q18CE4	65	Q18CE4	Q18CE4	>sp|Q18CE4|EFTU_CLOD6 Elongation factor Tu OS=Clostridium difficile (strain 630) GN=tuf1 PE=3 SV=1	0.967467	152.89	220.34	238.88	165.3	169.25	173.06	206.59	173.63	227.88	Elongation factor Tu (EF-Tu)	tuf1 tufA CD630_00580; tuf1 tufB CD630_00710	tuf1; tuf1	FUNCTION: This protein promotes the GTP-dependent binding of aminoacyl-tRNA to the A-site of ribosomes during protein biosynthesis. {ECO:0000255|HAMAP-Rule:MF_00118}.		cytoplasm [GO:0005737]	GTPase activity [GO:0003924]; GTP binding [GO:0005525]; translation elongation factor activity [GO:0003746]	GO:0003746; GO:0003924; GO:0005525; GO:0005737
CD630_30150	SVLEREEHSTTGIGNGIAIPHGK	220.6	10	T	Q184K4	56	Q184K4	Q184K4	>tr|Q184K4|Q184K4_CLOD6 PTS system, mannose-specfic IIA component OS=Clostridium difficile (strain 630) GN=CD630_30150 PE=4 SV=1	0.877226	117.04	220.6			144.23			NaN	210.11	PTS system, mannose-specfic IIA component	CD630_30150			phosphoenolpyruvate-dependent sugar phosphotransferase system [GO:0009401]	integral component of membrane [GO:0016021]	protein-N(PI)-phosphohistidine-sugar phosphotransferase activity [GO:0008982]	GO:0008982; GO:0009401; GO:0016021
CD630_00700	VYSGTLESGSYVLNATK	275.23	10	S	Q18CF4	337	Q18CF4	Q18CF4	>sp|Q18CF4|EFG_CLOD6 Elongation factor G OS=Clostridium difficile (strain 630) GN=fusA PE=3 SV=1	0.995677	78.708	222.2	214.42	105.94	108.71	146.13	111.4	49.559	275.23	Elongation factor G (EF-G)	fusA CD630_00700	fusA	FUNCTION: Catalyzes the GTP-dependent ribosomal translocation step during translation elongation. During this step, the ribosome changes from the pre-translocational (PRE) to the post-translocational (POST) state as the newly formed A-site-bound peptidyl-tRNA and P-site-bound deacylated tRNA move to the P and E sites, respectively. Catalyzes the coordinated movement of the two tRNA molecules, the…		cytoplasm [GO:0005737]	GTPase activity [GO:0003924]; GTP binding [GO:0005525]; translation elongation factor activity [GO:0003746]	GO:0003746; GO:0003924; GO:0005525; GO:0005737
CD630_36640	LGWTCASPEILSKFNFAK	248.46	12	S	Q181R8	256	Q181R8	Q181R8	>tr|Q181R8|Q181R8_CLOD6 Putative aminotransferase OS=Clostridium difficile (strain 630) GN=CD630_36640 PE=4 SV=1	1	57.142	222.39	230.71	55.209	159.26	68.291	NaN	147.28	248.46	Putative aminotransferase (EC 2.6.1.-)	CD630_36640			biosynthetic process [GO:0009058]		pyridoxal phosphate binding [GO:0030170]; transaminase activity [GO:0008483]	GO:0008483; GO:0009058; GO:0030170
[truncated: 2,301 more rows]

## Sheet: Data information
Table S1 - Overview phosphopeptides C. difficile
Data from MaxQuant "phospho(STY) sites" output file (available from PRIDE; dataset identifier PXD029475).
Decoy and contaminant hits were removed.
Culture X.Y (columns L-T):
	X=biological replicate
	Y=time point
		1=mid-exponential
		2=begin stationary
		3=late stationary (24hr)
NaN:	Not a number (No MS/MS, but matched based on MS signal)
# Column headers derived from MaxQuant output.
